# Supplementary material for: Adventitious carbon breaks symmetry in oxide contact electrification
Source: Nature. 2026 Mar 18;651(8106):626–31. doi: 10.1038/s41586-025-10088-w (PMC12999465; doi:10.1038/s41586-025-10088-w)
Supplement: Supplementary file 3 — Source Data Fig. 1 [file 41586_2025_10088_MOESM3_ESM.xlsx]

## Sheet: Fig 1b
Particle 1				Particle 2
t (s)	y/R	t (s)	E (V/m)	t (s)	E (V/m)	t (s)	y/R
0	0.00229717	0	5030.81	0	3424.31	0	0.00204276
0.0001	0.00197802	0.0001	14293.3	0.0001	11783.1	0.0001	0.00137375
0.000200001	0.00159676	0.000200001	25413.3	0.000200001	19564.6	0.000200001	0.00186266
0.000300001	0.0014965	0.000300001	35629.6	0.000300001	27170.4	0.000300001	0.00170097
0.000400002	0.00246892	0.000400002	46247.6	0.000400002	36232.1	0.000400002	0.00192826
0.000500002	0.00300525	0.000500002	56413.8	0.000500002	44038.7	0.000500002	0.00130163
0.000600003	0.00304819	0.000600003	65877.1	0.000600003	52723.8	0.000600003	0.00164305
0.000700003	0.00264239	0.000700003	77348.6	0.000700003	59702.1	0.000700003	0.00115337
0.000800004	0.00280935	0.000800004	87238.6	0.000800004	67734.6	0.000800004	-1.64409e-05
0.000900004	0.00350977	0.000900004	98559.5	0.000900004	77022.2	0.000900004	0.000107272
0.001	0.00330926	0.001	108475	0.001	84703.3	0.001	0.000390183
0.00110001	0.0034467	0.00110001	116833	0.00110001	93639.5	0.00110001	0.000487811
0.00120001	0.00304953	0.00120001	128154	0.00120001	101647	0.00120001	0.00140962
0.00130001	0.00283734	0.00130001	138270	0.00130001	108048	0.00130001	0.00108298
0.00140001	0.00381665	0.00140001	149039	0.00140001	117336	0.00140001	-4.15672e-05
0.00150001	0.00303822	0.00150001	158327	0.00150001	124690	0.00150001	-0.000260415
0.00160001	0.00288238	0.00160001	168593	0.00160001	133250	0.00160001	0.000478413
0.00170001	0.00317892	0.00170001	178232	0.00170001	140053	0.00170001	-0.000138045
0.00180001	0.00269683	0.00180001	188223	0.00180001	148035	0.00180001	0.000368509
0.00190001	0.00269012	0.00190001	198489	0.00190001	156093	0.00190001	0.000120507
0.00200001	0.00345993	0.00200001	206848	0.00200001	163949	0.00200001	-8.00156e-06
0.00210001	0.00288257	0.00210001	216713	0.00210001	171279	0.00210001	-3.20647e-06
0.00220001	0.00274878	0.00220001	225926	0.00220001	177379	0.00220001	0.000249974
0.00230001	0.00253888	0.00230001	234887	0.00230001	185135	0.00230001	-0.000699646
0.00240001	0.00311413	0.00240001	245229	0.00240001	192013	0.00240001	0.000743677
0.00250001	0.0029326	0.00250001	252634	0.00250001	199167	0.00250001	0.000685561
0.00260001	0.002209	0.00260001	262374	0.00260001	206447	0.00260001	0.000720085
0.00270001	0.00200677	0.00270001	270406	0.00270001	212145	0.00270001	0.00105382
0.00280001	0.00241371	0.00280001	279619	0.00280001	219751	0.00280001	0.000744061
0.00290001	0.00194505	0.00290001	288053	0.00290001	225951	0.00290001	0.00111424
0.00300001	0.00153484	0.00300001	296186	0.00300001	233481	0.00300001	0.000991488
0.00310002	0.00214689	0.00310002	304269	0.00310002	239707	0.00310002	0.00132158
0.00320002	0.00227436	0.00320002	312101	0.00320002	244300	0.00320002	0.000982089
0.00330002	0.00160596	0.00330002	320886	0.00330002	251630	0.00330002	0.000882927
0.00340002	0.00162589	0.00340002	328367	0.00340002	257579	0.00340002	-3.9841e-05
0.00350002	0.00129658	0.00350002	336500	0.00350002	264306	0.00350002	-0.00040657
0.00360002	0.00129313	0.00360002	342549	0.00360002	269528	0.00360002	-0.00044704
0.00370002	0.000801074	0.00370002	350180	0.00370002	275828	0.00370002	-0.00032467
0.00380002	0.00105218	0.00380002	358564	0.00380002	281075	0.00380002	-0.000260415
0.00390002	-4.59793e-05	0.00390002	365166	0.00390002	286773	0.00390002	0.000245179
0.00400002	-0.000391586	0.00400002	372622	0.00400002	292772	0.00400002	-4.59787e-05
0.00410002	-0.000620074	0.00410002	379399	0.00410002	296964	0.00410002	-0.000331383
0.00420002	-9.4092e-05	0.00420002	384871	0.00420002	302361	0.00420002	-0.00032256
0.00430002	-0.00084837	0.00430002	392578	0.00430002	307055	0.00430002	-0.000401583
0.00440002	-0.000631575	0.00440002	398100	0.00440002	311674	0.00440002	0.000161169
0.00450002	-0.000786073	0.00450002	404903	0.00450002	317623	0.00450002	-0.000129605
0.00460002	-0.000517331	0.00460002	409722	0.00460002	320560	0.00460002	-0.00032045
0.00470002	-0.000587871	0.00470002	415772	0.00470002	325455	0.00470002	-0.000282089
0.00480002	-0.00188174	0.00480002	421696	0.00480002	328894	0.00480002	0.000143332
0.00490002	-0.000943062	0.00490002	427394	0.00490002	333487	0.00490002	-0.000519159
0.00500002	-0.00131627	0.00500002	432314	0.00500002	337278	0.00500002	-0.000153005
0.00510003	-0.00203566	0.00510003	436130	0.00510003	340642	0.00510003	2.34543e-05
0.00520003	-0.0029822	0.00520003	441452	0.00520003	343955	0.00520003	-0.000245838
0.00530003	-0.00283614	0.00530003	445518	0.00530003	346967	0.00530003	0.000105354
0.00540003	-0.0019795	0.00540003	450011	0.00540003	350833	0.00540003	0.00185288
0.00550003	-0.00294885	0.00550003	454329	0.00550003	353519	0.00550003	0.00108279
0.00560003	-0.00313593	0.00560003	457316	0.00560003	357008	0.00560003	0.000571821
0.00570003	-0.00287658	0.00570003	461784	0.00570003	358113	0.00570003	0.000338396
0.00580003	-0.00348959	0.00580003	464721	0.00580003	360949	0.00580003	0.000982857
0.00590003	-0.00390938	0.00590003	468989	0.00590003	364338	0.00590003	0.00158608
0.00600003	-0.00386663	0.00600003	471951	0.00600003	365894	0.00600003	0.000166732
0.00610003	-0.0033834	0.00610003	473080	0.00610003	368731	0.00610003	0.000390183
0.00620003	-0.00321989	0.00620003	476720	0.00620003	370563	0.00620003	0.00143398
0.00630003	-0.00326455	0.00630003	479130	0.00630003	370915	0.00630003	0.00160066
0.00640003	-0.00291358	0.00640003	481992	0.00640003	373977	0.00640003	0.000510252
0.00650003	-0.00412521	0.00650003	483423	0.00650003	374479	0.00650003	0.00217453
0.00660003	-0.00435811	0.00660003	485983	0.00660003	376286	0.00660003	0.00276222
0.00670003	-0.00461113	0.00670003	486836	0.00670003	376312	0.00670003	0.00100395
0.00680003	-0.00541467	0.00680003	488368	0.00680003	377516	0.00680003	0.000452519
0.00690003	-0.00488026	0.00690003	490351	0.00690003	378495	0.00690003	0.00138373
0.00700003	-0.00415377	0.00700003	490376	0.00700003	379349	0.00700003	0.00180646
0.00710004	-0.00595427	0.00710004	491656	0.00710004	379223	0.00710004	0.00263697
0.00720004	-0.00551032	0.00720004	492183	0.00720004	378169	0.00720004	0.00248909
0.00730004	-0.00480914	0.00730004	491757	0.00730004	378571	0.00730004	0.00458666
0.00740004	-0.00590174	0.00740004	493212	0.00740004	378069	0.00740004	0.00310766
0.00750004	-0.00654657	0.00750004	491706	0.00750004	377717	0.00750004	0.00337407
0.00760004	-0.006297	0.00760004	492083	0.00760004	376939	0.00760004	0.00400031
0.00770004	-0.00635163	0.00770004	490577	0.00770004	375257	0.00770004	0.00410024
0.00780004	-0.00670509	0.00780004	490100	0.00780004	375056	0.00780004	0.00488625
0.00790004	-0.00748966	0.00790004	489121	0.00790004	373324	0.00790004	0.00500479
0.00800004	-0.00785002	0.00800004	488292	0.00800004	373048	0.00800004	0.00473837
0.00810004	-0.00797941	0.00810004	486460	0.00810004	371216	0.00810004	0.00476197
0.00820004	-0.00846073	0.00820004	483899	0.00820004	367651	0.00820004	0.00492768
0.00830004	-0.00832003	0.00830004	482669	0.00830004	366974	0.00830004	0.00547106
0.00840004	-0.00887074	0.00840004	480159	0.00840004	364739	0.00840004	0.0051427
0.00850004	-0.00914083	0.00850004	478277	0.00850004	363233	0.00850004	0.00507959
0.00860004	-0.00868251	0.00860004	474687	0.00860004	360196	0.00860004	0.00486976
0.00870004	-0.00919718	0.00870004	471574	0.00870004	358163	0.00870004	0.00435112
0.00880004	-0.00964342	0.00880004	469817	0.00880004	355151	0.00880004	0.00509609
0.00890004	-0.0103638	0.00890004	465951	0.00890004	352389	0.00890004	0.00512141
0.00900004	-0.0105679	0.00900004	463190	0.00900004	349954	0.00900004	0.00522095
0.00910005	-0.0103841	0.00910005	459751	0.00910005	345737	0.00910005	0.0052572
0.00920005	-0.0107376	0.00920005	454128	0.00920005	342650	0.00920005	0.00546167
0.00930005	-0.0104004	0.00930005	451367	0.00930005	338909	0.00930005	0.0052152
0.00940005	-0.0104255	0.00940005	446974	0.00940005	335044	0.00940005	0.00520964
0.00950005	-0.0109486	0.00950005	443209	0.00950005	332609	0.00950005	0.0052737
0.00960005	-0.011	0.00960005	437887	0.00960005	326886	0.00960005	0.00533469
0.00970005	-0.0110717	0.00970005	433494	0.00970005	323396	0.00970005	0.00522114
0.00980005	-0.0111673	0.00980005	428449	0.00980005	318276	0.00980005	0.00532088
0.00990005	-0.0110423	0.00990005	423529	0.00990005	314259	0.00990005	0.00534793
0.01	-0.0106386	0.01	418533	0.01	309540	0.01	0.00513752
0.0101001	-0.011105	0.0101001	411831	0.0101001	304645	0.0101001	0.00544824
0.0102001	-0.0108692	0.0102001	406610	0.0102001	299424	0.0102001	0.0052152
0.0103001	-0.0107813	0.0103001	400334	0.0103001	293626	0.0103001	0.00580135
0.0104001	-0.0109952	0.0104001	394084	0.0104001	289459	0.0104001	0.00556984
0.0105001	-0.0103484	0.0105001	389063	0.0105001	283509	0.0105001	0.00618362
0.0106001	-0.0112762	0.0106001	381006	0.0106001	278690	0.0106001	0.00611668
0.0107001	-0.0104447	0.0107001	375132	0.0107001	271561	0.0107001	0.00586963
0.0108001	-0.0112156	0.0108001	367676	0.0108001	265863	0.0108001	0.00577258
0.0109001	-0.0113268	0.0109001	361250	0.0109001	261144	0.0109001	0.00647957
0.0110001	-0.0108324	0.0110001	353820	0.0110001	254617	0.0110001	0.00583319
0.0111001	-0.011225	0.0111001	346490	0.0111001	249120	0.0111001	0.006343
0.0112001	-0.0111501	0.0112001	338709	0.0112001	242945	0.0112001	0.00600447
0.0113001	-0.0103979	0.0113001	330601	0.0113001	235188	0.0113001	0.00606201
0.0114001	-0.0104295	0.0114001	323698	0.0114001	229892	0.0114001	0.00662227
0.0115001	-0.0111508	0.0115001	315389	0.0115001	222914	0.0115001	0.00651275
0.0116001	-0.0105085	0.0116001	307883	0.0116001	216839	0.0116001	0.0062425
0.0117001	-0.0106733	0.0117001	298219	0.0117001	209233	0.0117001	0.00573575
0.0118001	-0.0103381	0.0118001	290036	0.0118001	202732	0.0118001	0.00653615
0.0119001	-0.00964726	0.0119001	282606	0.0119001	196055	0.0119001	0.00608944
0.0120001	-0.0102415	0.0120001	273544	0.0120001	189503	0.0120001	0.00654248
0.0121001	-0.00899361	0.0121001	265587	0.0121001	182198	0.0121001	0.00699514
0.0122001	-0.0094387	0.0122001	256826	0.0122001	173639	0.0122001	0.006287
0.0123001	-0.00928421	0.0123001	246610	0.0123001	166886	0.0123001	0.00647075
0.0124001	-0.00914734	0.0124001	238803	0.0124001	159105	0.0124001	0.00724582
0.0125001	-0.00873024	0.0125001	229189	0.0125001	151800	0.0125001	0.00593178
0.0126001	-0.00991906	0.0126001	220529	0.0126001	144370	0.0126001	0.00645617
0.0127001	-0.00883011	0.0127001	210312	0.0127001	135735	0.0127001	0.00650143
0.0128001	-0.00898595	0.0128001	201200	0.0128001	128732	0.0128001	0.0066591
0.0129001	-0.00904537	0.0129001	191787	0.0129001	120498	0.0129001	0.00647842
0.0130001	-0.00784312	0.0130001	182826	0.0130001	113620	0.0130001	0.00591624
0.0131001	-0.00733842	0.0131001	173086	0.0131001	105613	0.0131001	0.00600025
0.0132001	-0.00781974	0.0132001	162017	0.0132001	95873.6	0.0132001	0.0063875
0.0133001	-0.00722878	0.0133001	152729	0.0133001	88920.4	0.0133001	0.00573575
0.0134001	-0.00661749	0.0134001	142487	0.0134001	80963.2	0.0134001	0.00570794
0.0135001	-0.00658165	0.0135001	132572	0.0135001	73432.7	0.0135001	0.00538207
0.0136001	-0.00647105	0.0136001	123084	0.0136001	64822.8	0.0136001	0.00519621
0.0137001	-0.00575108	0.0137001	111788	0.0137001	57242.1	0.0137001	0.00545591
0.0138001	-0.00605394	0.0138001	102199	0.0138001	48582.1	0.0138001	0.00522114
0.0139001	-0.00602596	0.0139001	91480.8	0.0139001	40624.9	0.0139001	0.00581305
0.0140001	-0.00510951	0.0140001	81992.4	0.0140001	33445.8	0.0140001	0.00539338
0.0141001	-0.0055755	0.0141001	71625.4	0.0141001	24108	0.0141001	0.00555277
0.0142001	-0.00509514	0.0142001	59702.1	0.0142001	16452	0.0142001	0.00544786
0.0143001	-0.00391283	0.0143001	50113.3	0.0143001	7666.48	0.0143001	0.00558653
0.0144001	-0.00371309	0.0144001	39696.1	0.0144001	-742.55	0.0144001	0.00569701
0.0145001	-0.00385053	0.0145001	30082.2	0.0145001	-7570.18	0.0145001	0.00556064
0.0146001	-0.00310277	0.0146001	19213.2	0.0146001	-17209.2	0.0146001	0.00559765
0.0147001	-0.00264522	0.0147001	9172.57	0.0147001	-24840	0.0147001	0.00536346
0.0148001	-0.00286144	0.0148001	-2223.54	0.0148001	-33776.2	0.0148001	0.0053299
0.0149001	-0.00182807	0.0149001	-12465	0.0149001	-41507.5	0.0149001	0.00502282
0.0150001	-0.00216735	0.0150001	-21727.5	0.0150001	-49665.5	0.0150001	0.00534102
0.0151001	-0.00182308	0.0151001	-32872.5	0.0151001	-57748.2	0.0151001	0.00493785
0.0152001	-0.00245008	0.0152001	-42561.7	0.0152001	-66332.9	0.0152001	0.00469579
0.0153001	-0.00108587	0.0153001	-53054.2	0.0153001	-74842.3	0.0153001	0.00412786
0.0154001	-0.00120969	0.0154001	-64274.6	0.0154001	-81946	0.0154001	0.00380947
0.0155001	-0.000557776	0.0155001	-73009.9	0.0155001	-90405.2	0.0155001	0.00351658
0.0156001	0.000480578	0.0156001	-84330.7	0.0156001	-97860.4	0.0156001	0.00333456
0.0157001	0.000704273	0.0157001	-93894.3	0.0157001	-107299	0.0157001	0.00290684
0.0158001	0.00104298	0.0158001	-105039	0.0158001	-115256	0.0158001	0.000632815
0.0159001	0.00260617	0.0159001	-114879	0.0159001	-121757	0.0159001	0.0010473
0.0160001	0.0034812	0.0160001	-124769	0.0160001	-129865	0.0160001	0.00130988
0.0161001	0.00342006	0.0161001	-134006	0.0161001	-136793	0.0161001	0.000167882
0.0162001	0.004477	0.0162001	-144725	0.0162001	-144348	0.0162001	0.000828838
0.0163001	0.00379077	0.0163001	-155594	0.0163001	-153360	0.0163001	9.53807e-05
0.0164001	0.00468671	0.0164001	-164680	0.0164001	-159384	0.0164001	0.000102861
0.0165001	0.00436889	0.0165001	-174721	0.0165001	-167341	0.0165001	-0.000428627
0.0166001	0.0052194	0.0166001	-184084	0.0166001	-173943	0.0166001	-0.000380101
0.0167001	0.00491385	0.0167001	-194350	0.0167001	-182277	0.0167001	-0.000307791
0.0168001	0.00553798	0.0168001	-204642	0.0168001	-189154	0.0168001	-0.000476386
0.0169001	0.00655486	0.0169001	-213176	0.0169001	-195756	0.0169001	-0.000516281
0.0170001	0.00684105	0.0170001	-222715	0.0170001	-202157	0.0170001	-0.00129903
0.0171001	0.00733233	0.0171001	-230823	0.0171001	-209286	0.0171001	-0.00142255
0.0172001	0.00730952	0.0172001	-239809	0.0172001	-217243	0.0172001	-0.00191683
0.0173001	0.00810329	0.0173001	-251180	0.0173001	-223518	0.0173001	-0.00270937
0.0174001	0.00870134	0.0174001	-258635	0.0174001	-230471	0.0174001	-0.00256686
0.0175001	0.00854685	0.0175001	-267521	0.0175001	-236772	0.0175001	-0.00331048
0.0176001	0.00864825	0.0176001	-275428	0.0176001	-242746	0.0176001	-0.00314169
0.0177001	0.00870959	0.0177001	-284715	0.0177001	-250226	0.0177001	-0.00210672
0.0178001	0.00928196	0.0178001	-292748	0.0178001	-255748	0.0178001	-0.00400979
0.0179001	0.00943799	0.0179001	-301207	0.0179001	-262174	0.0179001	-0.003289
0.0180001	0.00995343	0.0180001	-308788	0.0180001	-267119	0.0180001	-0.00394918
0.0181001	0.00972072	0.0181001	-316193	0.0181001	-272918	0.0181001	-0.0040821
0.0182001	0.0101599	0.0182001	-325405	0.0182001	-280298	0.0182001	-0.00475898
0.0183001	0.00975158	0.0183001	-332935	0.0183001	-284741	0.0183001	-0.00505628
0.0184001	0.0103726	0.0184001	-340767	0.0184001	-289886	0.0184001	-0.00489459
0.0185001	0.0100567	0.0185001	-348197	0.0185001	-294555	0.0185001	-0.00622244
0.0186001	0.0108584	0.0186001	-354171	0.0186001	-300379	0.0186001	-0.00583653
0.0187001	0.0104982	0.0187001	-362630	0.0187001	-304721	0.0187001	-0.00566583
0.0188001	0.0106029	0.0188001	-369357	0.0188001	-309917	0.0188001	-0.0059004
0.0189001	0.0109837	0.0189001	-376838	0.0189001	-314285	0.0189001	-0.00614726
0.0190001	0.0111825	0.0190001	-382812	0.0190001	-317799	0.0190001	-0.00780444
0.0191001	0.0126493	0.0191001	-389388	0.0191001	-323547	0.0191001	-0.00744864
0.0192001	0.0128494	0.0192001	-395689	0.0192001	-327262	0.0192001	-0.00766289
0.0193001	0.0130932	0.0193001	-402491	0.0193001	-331454	0.0193001	-0.00757447
0.0194001	0.0130219	0.0194001	-408591	0.0194001	-335696	0.0194001	-0.0082314
0.0195001	0.0117484	0.0195001	-413410	0.0195001	-337905	0.0195001	-0.00867485
0.0196001	0.014837	0.0196001	-419234	0.0196001	-342951	0.0196001	-0.00949078
0.0197001	0.0138184	0.0197001	-424028	0.0197001	-345938	0.0197001	-0.00912731
0.0198001	0.0130717	0.0198001	-430831	0.0198001	-350004	0.0198001	-0.00943439
0.0199001	0.0132128	0.0199001	-435876	0.0199001	-352439	0.0199001	-0.0101606
0.0200001	0.0130855	0.0200001	-439064	0.0200001	-355426	0.0200001	-0.00909413
0.0201001	0.0129797	0.0201001	-444109	0.0201001	-358413	0.0201001	-0.00984734
0.0202001	0.0129126	0.0202001	-447749	0.0202001	-361526	0.0202001	-0.0101859
0.0203001	0.0141333	0.0203001	-452041	0.0203001	-364187	0.0203001	-0.010741
0.0204001	0.0127946	0.0204001	-457614	0.0204001	-365291	0.0204001	-0.010404
0.0205001	0.0133882	0.0205001	-459647	0.0205001	-367902	0.0205001	-0.0105764
0.0206001	0.012983	0.0206001	-463714	0.0206001	-369131	0.0206001	-0.0104314
0.0207001	0.0131864	0.0207001	-466500	0.0207001	-372420	0.0207001	-0.0106013
0.0208001	0.0134059	0.0208001	-470667	0.0208001	-373976	0.0208001	-0.0106535
0.0209001	0.0127162	0.0209001	-473553	0.0209001	-373775	0.0209001	-0.0107014
0.0210001	0.0133804	0.0210001	-475938	0.0210001	-375482	0.0210001	-0.0108154
0.0211001	0.0128231	0.0211001	-477570	0.0211001	-375834	0.0211001	-0.0114585
0.0212001	0.0127442	0.0212001	-480255	0.0212001	-376637	0.0212001	-0.0111395
0.0213001	0.0130505	0.0213001	-483795	0.0213001	-378670	0.0213001	-0.0105014
0.0214001	0.0129696	0.0214001	-485100	0.0214001	-377566	0.0214001	-0.0108238
0.0215001	0.0125853	0.0215001	-486882	0.0215001	-378620	0.0215001	-0.0110317
0.0216001	0.0129805	0.0216001	-488137	0.0216001	-377992	0.0216001	-0.0106842
0.0217001	0.0125609	0.0217001	-488940	0.0217001	-378896	0.0217001	-0.0105551
0.0218001	0.0125038	0.0218001	-491350	0.0218001	-378720	0.0218001	-0.0115201
0.0219001	0.0128709	0.0219001	-491727	0.0219001	-377766	0.0219001	-0.011297
0.0220001	0.0123161	0.0220001	-492430	0.0220001	-376310	0.0220001	-0.0111574
0.0221001	0.011038	0.0221001	-491902	0.0221001	-376235	0.0221001	-0.0119499
0.0222001	0.00977324	0.0222001	-491902	0.0222001	-376511	0.0222001	-0.012658
0.0223001	0.010573	0.0223001	-493559	0.0223001	-374704	0.0223001	-0.0112404
0.0224001	0.00988634	0.0224001	-492304	0.0224001	-373499	0.0224001	-0.0113001
0.0225001	0.0100426	0.0225001	-491777	0.0225001	-371692	0.0225001	-0.011592
0.0226001	0.0102291	0.0226001	-490246	0.0226001	-370587	0.0226001	-0.0121196
0.0227001	0.0104493	0.0227001	-489468	0.0227001	-369709	0.0227001	-0.0122526
0.0228001	0.0101286	0.0228001	-488037	0.0228001	-366948	0.0228001	-0.0122781
0.0229001	0.00952655	0.0229001	-487459	0.0229001	-364714	0.0229001	-0.0107818
0.0230001	0.00926873	0.0230001	-485702	0.0230001	-361199	0.0230001	-0.0113081
0.0231001	0.00896165	0.0231001	-482238	0.0231001	-358815	0.0231001	-0.0116821
0.0232001	0.00942208	0.0232001	-481259	0.0232001	-358112	0.0232001	-0.0111646
0.0233001	0.00878454	0.0233001	-478749	0.0233001	-353895	0.0233001	-0.0107059
0.0234001	0.00855317	0.0234001	-476415	0.0234001	-350858	0.0234001	-0.011058
0.0235001	0.0069666	0.0235001	-474407	0.0235001	-346942	0.0235001	-0.0104816
0.0236001	0.00822137	0.0236001	-469713	0.0236001	-344256	0.0236001	-0.010117
0.0237001	0.00650387	0.0237001	-467680	0.0237001	-340340	0.0237001	-0.0105731
0.0238001	0.00621443	0.0238001	-464015	0.0238001	-336776	0.0238001	-0.0112283
0.0239001	0.00627596	0.0239001	-461354	0.0239001	-332433	0.0239001	-0.01029
0.0240001	0.00583566	0.0240001	-457187	0.0240001	-327614	0.0240001	-0.0102862
0.0241001	0.00524048	0.0241001	-453171	0.0241001	-324953	0.0241001	-0.0097618
0.0242001	0.00484025	0.0242001	-448276	0.0242001	-320334	0.0242001	-0.00938068
0.0243001	0.00564858	0.0243001	-444887	0.0243001	-316042	0.0243001	-0.00893416
0.0244001	0.00544003	0.0244001	-441047	0.0244001	-311499	0.0244001	-0.00921899
0.0245001	0.00403402	0.0245001	-435349	0.0245001	-305525	0.0245001	-0.00906114
0.0246001	0.00344057	0.0246001	-430580	0.0246001	-302186	0.0246001	-0.00850894
0.0247001	0.00417625	0.0247001	-424932	0.0247001	-296639	0.0247001	-0.00867753
0.0248001	0.00330505	0.0248001	-420941	0.0248001	-292146	0.0248001	-0.00840996
0.0249001	0.00327438	0.0249001	-415870	0.0249001	-285971	0.0249001	-0.00840843
0.0250001	0.0030388	0.0250001	-408666	0.0250001	-280549	0.0250001	-0.00840996
0.0251001	0.00169145	0.0251001	-403144	0.0251001	-275905	0.0251001	-0.00771448
0.0252001	0.00198357	0.0252001	-396141	0.0252001	-270031	0.0252001	-0.00744864
0.0253001	0.000540575	0.0253001	-389790	0.0253001	-264333	0.0253001	-0.00653585
0.0254001	0.000340648	0.0254001	-385347	0.0254001	-257330	0.0254001	-0.00694919
0.0255001	0.00028506	0.0255001	-377139	0.0255001	-251808	0.0255001	-0.00608511
0.0256001	-0.000630808	0.0256001	-370663	0.0256001	-244930	0.0256001	-0.00571282
0.0257001	-0.00138815	0.0257001	-363032	0.0257001	-239658	0.0257001	-0.00492662
0.0258001	-0.00147364	0.0258001	-356757	0.0258001	-233132	0.0258001	-0.00534993
0.0259001	-0.0023299	0.0259001	-349101	0.0259001	-225125	0.0259001	-0.00519591
0.0260001	-0.00124381	0.0260001	-341520	0.0260001	-219301	0.0260001	-0.00512206
0.0261001	-0.00173874	0.0261001	-333262	0.0261001	-211871	0.0261001	-0.00402188
0.0262001	-0.00237111	0.0262001	-325380	0.0262001	-205094	0.0262001	-0.0041617
0.0263001	-0.00256931	0.0263001	-318929	0.0263001	-199195	0.0263001	-0.00408882
0.0264001	-0.00307402	0.0264001	-310595	0.0264001	-190309	0.0264001	-0.00337857
0.0265001	-0.00336308	0.0265001	-302437	0.0265001	-184260	0.0265001	-0.00339372
0.0266001	-0.0039318	0.0266001	-294254	0.0266001	-176528	0.0266001	-0.00264914
0.0267001	-0.00459158	0.0267001	-284866	0.0267001	-169952	0.0267001	-0.0027763
0.0268001	-0.00385053	0.0268001	-277938	0.0268001	-162221	0.0268001	-0.00178583
0.0269001	-0.00490039	0.0269001	-268726	0.0269001	-154665	0.0269001	-0.00115019
0.0270001	-0.00514747	0.0270001	-260317	0.0270001	-146482	0.0270001	-0.00133586
0.0271001	-0.0051582	0.0271001	-250527	0.0271001	-139378	0.0271001	-1.03032e-05
0.0272001	-0.00525328	0.0272001	-241566	0.0272001	-132751	0.0272001	-0.000325437
0.0273001	-0.00553084	0.0273001	-233559	0.0273001	-124142	0.0273001	0.000763817
0.0274001	-0.00572194	0.0274001	-223945	0.0274001	-116486	0.0274001	0.000751349
0.0275001	-0.00566329	0.0275001	-214657	0.0275001	-108202	0.0275001	0.000946797
0.0276001	-0.00582603	0.0276001	-204316	0.0276001	-101550	0.0276001	0.000789327
0.0277001	-0.0058199	0.0277001	-195179	0.0277001	-93944.5	0.0277001	0.000420488
0.0278001	-0.0065736	0.0278001	-185038	0.0278001	-84631.9	0.0278001	8.63659e-05
0.0279001	-0.00639188	0.0279001	-176503	0.0279001	-76925.7	0.0279001	0.000837853
0.0280001	-0.00623643	0.0280001	-166588	0.0280001	-67989.6	0.0280001	0.000339547
0.0281001	-0.00616052	0.0281001	-155318	0.0281001	-59756.3	0.0281001	0.000534228
0.0282001	-0.00611816	0.0282001	-146231	0.0282001	-53380.5	0.0282001	0.00203835
0.0283001	-0.0059558	0.0283001	-135738	0.0283001	-43917.2	0.0283001	0.00182315
0.0284001	-0.00623393	0.0284001	-125598	0.0284001	-35859.6	0.0284001	0.00261664
0.0285001	-0.00638901	0.0285001	-116636	0.0285001	-26772.9	0.0285001	0.00211028
0.0286001	-0.00631157	0.0286001	-104763	0.0286001	-19468.3	0.0286001	0.00358563
0.0287001	-0.00600525	0.0287001	-95400.4	0.0287001	-10758.1	0.0287001	0.00406438
0.0288001	-0.00724085	0.0288001	-84406	0.0288001	-2323.95	0.0288001	0.0052012
0.0289001	-0.00655558	0.0289001	-75218.8	0.0289001	6386.3	0.0289001	0.00497717
0.0290001	-0.00617949	0.0290001	-64550.7	0.0290001	14895.7	0.0290001	0.0050491
0.0291001	-0.00647258	0.0291001	-53982.9	0.0291001	21848.9	0.0291001	0.00504334
0.0292001	-0.00803423	0.0292001	-42913.2	0.0292001	30458.7	0.0292001	0.00498542
0.0293001	-0.00626844	0.0293001	-33098.5	0.0293001	38340.6	0.0293001	0.00548852
0.0294001	-0.00728283	0.0294001	-23509.7	0.0294001	46599.1	0.0294001	0.00507115
0.0295001	-0.00624946	0.0295001	-12339.5	0.0295001	55560.3	0.0295001	0.00522095
0.0296001	-0.00654734	0.0296001	-2072.93	0.0296001	62337.8	0.0296001	0.00512141
0.0297001	-0.00585497	0.0297001	8319.12	0.0297001	71048	0.0297001	0.00562336
0.0298001	-0.00576584	0.0298001	18485.3	0.0298001	78628.7	0.0298001	0.00553628
0.0299001	-0.00610876	0.0299001	28023.9	0.0299001	87364.1	0.0299001	0.00564445
0.0300001	-0.00612256	0.0300001	39344.7	0.0300001	95271.1	0.0300001	0.00538303
0.0301002	-0.00600717	0.0301002	49435.5	0.0301002	101998	0.0301002	0.00660213
0.0302002	-0.0055502	0.0302002	60856.8	0.0302002	110458	0.0302002	0.00648014
0.0303002	-0.00572539	0.0303002	71073.1	0.0303002	118239	0.0303002	0.00572482
0.0304002	-0.00571274	0.0304002	79457.1	0.0304002	126874	0.0304002	0.00723547
0.0305002	-0.00583063	0.0305002	90828.1	0.0305002	134078	0.0305002	0.00635298
0.0306002	-0.00455363	0.0306002	100894	0.0306002	142262	0.0306002	0.00640841
0.0307002	-0.00563645	0.0307002	111939	0.0307002	149089	0.0307002	0.00675711
0.0308002	-0.0052274	0.0308002	121377	0.0308002	156821	0.0308002	0.00783006
0.0309002	-0.0052504	0.0309002	131995	0.0309002	165330	0.0309002	0.00837382
0.0310002	-0.00447542	0.0310002	141835	0.0310002	171831	0.0310002	0.00860533
0.0311002	-0.00453369	0.0311002	151926	0.0311002	179638	0.0311002	0.0085474
0.0312002	-0.00528529	0.0312002	162544	0.0312002	186842	0.0312002	0.00756096
0.0313002	-0.00472174	0.0313002	171304	0.0313002	193093	0.0313002	0.00761485
0.0314002	-0.00421205	0.0314002	181496	0.0314002	201878	0.0314002	0.00837229
0.0315002	-0.00465158	0.0315002	190934	0.0315002	207652	0.0315002	0.00824666
0.0316002	-0.00432514	0.0316002	200146	0.0316002	215082	0.0316002	0.00872808
0.0317002	-0.00424885	0.0317002	210990	0.0317002	221006	0.0317002	0.00934895
0.0318002	-0.00393928	0.0318002	219098	0.0318002	227783	0.0318002	0.00845496
0.0319002	-0.00427703	0.0319002	228913	0.0319002	234511	0.0319002	0.00826181
0.0320002	-0.00420821	0.0320002	237347	0.0320002	241363	0.0320002	0.00910881
0.0321002	-0.00369642	0.0321002	246886	0.0321002	247137	0.0321002	0.00861703
0.0322002	-0.00297837	0.0322002	255822	0.0322002	252910	0.0322002	0.00953692
0.0323002	-0.00216697	0.0323002	264733	0.0323002	259562	0.0323002	0.00950777
0.0324002	-0.00227105	0.0324002	273218	0.0324002	265160	0.0324002	0.0088892
0.0325002	-0.00141154	0.0325002	281225	0.0325002	271260	0.0325002	0.00940189
0.0326002	-0.00146828	0.0326002	290588	0.0326002	275803	0.0326002	0.00943354
0.0327002	-0.00091661	0.0327002	298445	0.0327002	281250	0.0327002	0.00964855
0.0328002	-0.000915843	0.0328002	307256	0.0328002	287777	0.0328002	0.00806579
0.0329002	-0.00135518	0.0329002	313933	0.0329002	292621	0.0329002	0.00848008
0.0330002	-0.00172552	0.0330002	321966	0.0330002	298872	0.0330002	0.00843808
0.0331002	-0.00141882	0.0331002	330877	0.0331002	303691	0.0331002	0.00917134
0.0332002	-0.000794315	0.0332002	338031	0.0332002	307005	0.0332002	0.00831264
0.0333002	-0.000977373	0.0333002	346064	0.0333002	313080	0.0333002	0.00887174
0.0334002	-0.00046826	0.0334002	353720	0.0334002	317146	0.0334002	0.00926724
0.0335002	0.00131632	0.0335002	359543	0.0335002	322367	0.0335002	0.00791733
0.0336002	0.00196019	0.0336002	367752	0.0336002	325806	0.0336002	0.0091418
0.0337002	0.00200293	0.0337002	374027	0.0337002	330300	0.0337002	0.00730221
0.0338002	0.00144226	0.0338002	381608	0.0338002	334466	0.0338002	0.00892238
0.0339002	0.00113825	0.0339002	387331	0.0339002	338734	0.0339002	0.00725829
0.0340002	0.00201635	0.0340002	393983	0.0340002	342323	0.0340002	0.00764171
0.0341002	0.00285459	0.0341002	400485	0.0341002	344733	0.0341002	0.00744319
0.0342002	0.0021281	0.0342002	406911	0.0342002	348699	0.0342002	0.00723374
0.0343002	0.00283293	0.0343002	412584	0.0343002	351410	0.0343002	0.00691554
0.0344002	0.00286206	0.0344002	417102	0.0344002	354623	0.0344002	0.00569145
0.0345002	0.0043942	0.0345002	423152	0.0345002	357862	0.0345002	0.00676862
0.0346002	0.00246049	0.0346002	428047	0.0346002	359317	0.0346002	0.00585007
0.0347002	0.00319042	0.0347002	433118	0.0347002	362480	0.0347002	0.00603689
0.0348002	0.00365679	0.0348002	438715	0.0348002	364187	0.0348002	0.00607045
0.0349002	0.003993	0.0349002	441853	0.0349002	367225	0.0349002	0.00552285
0.0350002	0.00276124	0.0350002	447200	0.0350002	369007	0.0350002	0.00522076
0.0351002	0.00422149	0.0351002	450865	0.0351002	369383	0.0351002	0.00531494
0.0352002	0.00394221	0.0352002	455860	0.0352002	371768	0.0352002	0.00535943
0.0353002	0.00305068	0.0353002	459525	0.0353002	372998	0.0353002	0.00522095
0.0354002	0.00457687	0.0354002	461985	0.0354002	374981	0.0354002	0.00510472
0.0355002	0.00315189	0.0355002	465926	0.0355002	375709	0.0355002	0.00512965
0.0356002	0.00327016	0.0356002	468964	0.0356002	377165	0.0356002	0.00522095
0.0357002	0.00236522	0.0357002	472880	0.0357002	377014	0.0357002	0.00514231
0.0358002	0.00359947	0.0358002	474988	0.0358002	377767	0.0358002	0.00494821
0.0359002	0.00287395	0.0359002	478226	0.0359002	378997	0.0359002	0.00517933
0.0360002	0.00355577	0.0360002	479532	0.0360002	378395	0.0360002	0.00509129
0.0361002	0.00336217	0.0361002	481866	0.0361002	378897	0.0361002	0.00458167
0.0362002	0.00349347	0.0362002	484979	0.0362002	378797	0.0362002	0.00471382
0.0363002	0.00403671	0.0363002	485883	0.0363002	377642	0.0363002	0.00481337
0.0364002	0.00306851	0.0364002	488016	0.0364002	378571	0.0364002	0.00495473
0.0365002	0.00353449	0.0365002	489422	0.0365002	376738	0.0365002	0.00416392
0.0366002	0.00275568	0.0366002	489623	0.0366002	376462	0.0366002	0.00461946
0.0367002	0.00248195	0.0367002	491782	0.0367002	374504	0.0367002	0.00466721
0.0368002	0.00239205	0.0368002	491455	0.0368002	373550	0.0368002	0.00365008
0.0369002	0.00294468	0.0369002	492560	0.0369002	372245	0.0369002	0.00433693
0.0370002	0.00179151	0.0370002	491857	0.0370002	371015	0.0370002	0.00269144
0.0371002	0.00156839	0.0371002	492183	0.0371002	368781	0.0371002	0.00278198
0.0372002	0.00193546	0.0372002	492233	0.0372002	366195	0.0372002	0.00241506
0.0373002	0.00197552	0.0373002	492208	0.0373002	364865	0.0373002	0.00106169
0.0374002	0.000924135	0.0374002	491029	0.0374002	362104	0.0374002	0.00195971
0.0375002	0.00148615	0.0375002	489196	0.0375002	360045	0.0375002	0.000869692
0.0376002	0.000367292	0.0376002	488694	0.0376002	356079	0.0376002	0.00129109
0.0377002	0.000144747	0.0377002	487062	0.0377002	353268	0.0377002	0.000314996
0.0378002	0.000894424	0.0378002	485657	0.0378002	351385	0.0378002	0.00127708
0.0379002	0.000479428	0.0379002	483523	0.0379002	347796	0.0379002	-0.000193476
0.0380002	0.000358091	0.0380002	480988	0.0380002	345536	0.0380002	0.00010593
0.0381002	-0.0016038	0.0381002	479507	0.0381002	341746	0.0381002	5.49101e-05
0.0382002	-0.00137531	0.0382002	476494	0.0382002	336525	0.0382002	-0.000259648
0.0383002	-0.00160035	0.0383002	474762	0.0383002	334015	0.0383002	-0.000260415
0.0384002	-0.000644609	0.0384002	471750	0.0384002	329672	0.0384002	0.000110917
0.0385002	-0.00102453	0.0385002	467006	0.0385002	326308	0.0385002	-0.000754885
0.0386002	-0.00227086	0.0386002	464822	0.0386002	321263	0.0386002	0.000182076
0.0387002	-0.00254075	0.0387002	461232	0.0387002	317196	0.0387002	-0.000611416
0.0388002	-0.00322008	0.0388002	458295	0.0388002	312728	0.0388002	-0.000281514
0.0389002	-0.00303683	0.0389002	453676	0.0389002	308486	0.0389002	-1.03032e-05
0.0390002	-0.00315682	0.0390002	450112	0.0390002	303917	0.0390002	-0.000958006
0.0391002	-0.00287236	0.0391002	445543	0.0391002	297567	0.0391002	-0.000581303
0.0392002	-0.00327222	0.0392002	441000	0.0392002	293123	0.0392002	-0.000827771
0.0393002	-0.00263046	0.0393002	437134	0.0393002	287325	0.0393002	0.000201065
0.0394002	-0.00368702	0.0394002	431160	0.0394002	281803	0.0394002	-0.00130786
0.0395002	-0.00351278	0.0395002	426566	0.0395002	277184	0.0395002	0.000816563
0.0396002	-0.00378977	0.0396002	421094	0.0396002	270130	0.0396002	-0.000282856
0.0397002	-0.00391915	0.0397002	415145	0.0397002	265060	0.0397002	0.000845333
0.0398002	-0.00439798	0.0398002	410902	0.0398002	258508	0.0398002	-0.00098294
0.0399002	-0.00490786	0.0399002	403648	0.0399002	253136	0.0399002	-0.000308366
0.0400002	-0.00531845	0.0400002	398276	0.0400002	246911	0.0400002	-0.00048425
0.0401002	-0.00513558	0.0401002	391222	0.0401002	239280	0.0401002	-0.00186083
0.0402002	-0.00423428	0.0402002	385399	0.0402002	233281	0.0402002	-0.00144269
0.0403002	-0.00503226	0.0403002	378822	0.0403002	226679	0.0403002	-0.00125338
0.0404002	-0.00614557	0.0404002	372145	0.0404002	220981	0.0404002	-0.00178832
0.0405002	-0.00614748	0.0405002	364865	0.0405002	213701	0.0405002	-0.00322743
0.0406002	-0.00630505	0.0406002	357159	0.0406002	207250	0.0406002	-0.00121963
0.0407002	-0.00687243	0.0407002	350632	0.0407002	199343	0.0407002	-0.000430929
0.0408002	-0.00636581	0.0408002	342951	0.0408002	192565	0.0408002	-0.00162894
0.0409002	-0.00699799	0.0409002	335872	0.0409002	186441	0.0409002	-0.00230504
0.0410002	-0.00802196	0.0410002	326835	0.0410002	178534	0.0410002	-0.00188864
0.0411002	-0.0071245	0.0411002	319004	0.0411002	171731	0.0411002	-0.000955704
0.0412002	-0.00849447	0.0412002	311950	0.0412002	164251	0.0412002	-0.00174632
0.0413002	-0.00796465	0.0413002	303415	0.0413002	156042	0.0413002	-0.00116669
0.0414002	-0.00975537	0.0414002	295860	0.0414002	150018	0.0414002	-0.000585139
0.0415002	-0.00823397	0.0415002	287476	0.0415002	141182	0.0415002	-0.00106254
0.0416002	-0.00842335	0.0416002	277410	0.0416002	134179	0.0416002	-0.000777326
0.0417002	-0.00949813	0.0417002	270130	0.0417002	125544	0.0417002	-0.000703866
0.0418002	-0.00945557	0.0418002	260968	0.0418002	117963	0.0418002	-0.000540257
0.0419002	-0.010671	0.0419002	252735	0.0419002	110282	0.0419002	-0.00051187
0.0420002	-0.0101466	0.0420002	242995	0.0420002	102726	0.0420002	-0.0017749
0.0421002	-0.0107186	0.0421002	234285	0.0421002	94442.8	0.0421002	-0.000413283
0.0422002	-0.0107665	0.0422002	225248	0.0422002	85406.2	0.0422002	-0.000676246
0.0423002	-0.0107268	0.0423002	216262	0.0423002	78227.1	0.0423002	-0.00171812
0.0424002	-0.0107926	0.0424002	207124	0.0424002	69717.7	0.0424002	-0.000964335
0.0425002	-0.0111332	0.0425002	196280	0.0425002	62086.8	0.0425002	-0.00126144
0.0426002	-0.0110065	0.0426002	187143	0.0426002	52648.5	0.0426002	-0.000516281
0.0427002	-0.0114136	0.0427002	177228	0.0427002	44365	0.0427002	-0.000516281
0.0428002	-0.0109045	0.0428002	167363	0.0428002	37110.6	0.0428002	-0.000513021
0.0429002	-0.0110145	0.0429002	158477	0.0429002	28525.9	0.0429002	-0.000441862
0.0430002	-0.0119994	0.0430002	147207	0.0430002	21447.2	0.0430002	-0.000579193
0.0431002	-0.0108974	0.0431002	137869	0.0431002	12611.5	0.0431002	-0.000440519
0.0432002	-0.0096555	0.0432002	127175	0.0432002	2796.77	0.0432002	-0.000367058
0.0433002	-0.0104351	0.0433002	117762	0.0433002	-3830.04	0.0433002	-0.00110665
0.0434002	-0.00977262	0.0434002	107471	0.0434002	-12439.9	0.0434002	-0.000176981
0.0435002	-0.010072	0.0435002	96400.7	0.0435002	-19995.4	0.0435002	-0.000287843
0.0436002	-0.010072	0.0436002	86209.4	0.0436002	-28956.7	0.0436002	-0.00063846
0.0437002	-0.0111096	0.0437002	75917.8	0.0437002	-36939	0.0437002	-0.000401583
0.0438002	-0.01093	0.0438002	66404.2	0.0438002	-44921.3	0.0438002	0.000334752
0.0439002	-0.00942893	0.0439002	55660.7	0.0439002	-52476.8	0.0439002	-0.0002397
0.0440002	-0.0106024	0.0440002	45695.4	0.0440002	-60534.4	0.0440002	-0.000278828
0.0441002	-0.0093973	0.0441002	33897.6	0.0441002	-69947.5	0.0441002	-0.000332342
0.0442002	-0.0101395	0.0442002	23580.9	0.0442002	-77628.6	0.0442002	0.000434298
0.0443002	-0.0102909	0.0443002	14418.8	0.0443002	-85962.3	0.0443002	0.000708002
0.0444002	-0.0101543	0.0444002	3298.8	0.0444002	-93819	0.0444002	-0.00050976
0.0445002	-0.00888934	0.0445002	-6515.91	0.0445002	-101199	0.0445002	0.00023041
0.0446002	-0.00842968	0.0446002	-16983.3	0.0446002	-110411	0.0446002	9.07774e-05
0.0447002	-0.00892844	0.0447002	-28329.2	0.0447002	-117615	0.0447002	0.000425283
0.0448002	-0.00829876	0.0448002	-37365.7	0.0448002	-125974	0.0448002	0.000411665
0.0449002	-0.0085121	0.0449002	-48711.6	0.0449002	-133053	0.0449002	0.000378099
0.0450002	-0.00753758	0.0450002	-58350.6	0.0450002	-140608	0.0450002	0.00115912
0.0451002	-0.00704859	0.0451002	-69520.8	0.0451002	-149770	0.0451002	0.00121647
0.0452002	-0.00725734	0.0452002	-79511.2	0.0452002	-156497	0.0452002	0.00229173
0.0453002	-0.00695352	0.0453002	-89551.8	0.0453002	-163877	0.0453002	0.000950825
0.0454002	-0.00626786	0.0454002	-98989.9	0.0454002	-170554	0.0454002	0.000979788
0.0455002	-0.00641431	0.0455002	-109608	0.0455002	-178411	0.0455002	0.00216398
0.0456002	-0.0060917	0.0456002	-121054	0.0456002	-185188	0.0456002	0.00198446
0.0457002	-0.00590155	0.0457002	-130442	0.0457002	-192970	0.0457002	0.00217031
0.0458002	-0.00486799	0.0458002	-140709	0.0458002	-199848	0.0458002	0.00134019
0.0459002	-0.00465445	0.0459002	-150398	0.0459002	-205621	0.0459002	0.00169272
0.0460002	-0.00502038	0.0460002	-160589	0.0460002	-213377	0.0460002	0.00258768
0.0461002	-0.00379935	0.0461002	-171332	0.0461002	-219828	0.0461002	0.00202646
0.0462002	-0.00479113	0.0462002	-180243	0.0462002	-226556	0.0462002	0.00310037
0.0463002	-0.00430329	0.0463002	-190359	0.0463002	-233810	0.0463002	0.00139581
0.0464002	-0.00357182	0.0464002	-198818	0.0464002	-238680	0.0464002	0.00306834
0.0465002	-0.00371079	0.0465002	-208407	0.0465002	-246185	0.0465002	0.00346998
0.0466002	-0.00349074	0.0466002	-219778	0.0466002	-251883	0.0466002	0.000923589
0.0467002	-0.0023529	0.0467002	-227886	0.0467002	-258786	0.0467002	0.0010381
0.0468002	-0.00248018	0.0468002	-236973	0.0468002	-264408	0.0468002	0.00077475
0.0469002	-0.000333122	0.0469002	-245356	0.0469002	-270307	0.0469002	0.000923781
0.0470002	-0.000208528	0.0470002	-255121	0.0470002	-275830	0.0470002	0.000787984
0.0471002	0.000257457	0.0471002	-263404	0.0471002	-281929	0.0471002	0.000312886
0.0472002	0.0002703	0.0472002	-272441	0.0472002	-288029	0.0472002	0.00123374
0.0473002	0.000128262	0.0473002	-280950	0.0473002	-292422	0.0473002	0.00132925
0.0474002	0.00136712	0.0474002	-288230	0.0474002	-297844	0.0474002	0.00133789
0.0475002	0.00164602	0.0475002	-297969	0.0475002	-302337	0.0475002	0.00124486
0.0476002	0.0024463	0.0476002	-305876	0.0476002	-308813	0.0476002	0.00184003
0.0477002	0.00222107	0.0477002	-314059	0.0477002	-313708	0.0477002	0.000744445
0.0478002	0.00252221	0.0478002	-322493	0.0478002	-316720	0.0478002	0.000555134
0.0479002	0.00280379	0.0479002	-328894	0.0479002	-321640	0.0479002	0.000609415
0.0480002	0.00343501	0.0480002	-337830	0.0480002	-325179	0.0480002	0.000771105
0.0481002	0.00353967	0.0481002	-344733	0.0481002	-329270	0.0481002	0.000319407
0.0482002	0.00402693	0.0482002	-353041	0.0482002	-334717	0.0482002	0.00121571
0.0483002	0.00410552	0.0483002	-359869	0.0483002	-337002	0.0483002	0.00065353
0.0484002	0.00454965	0.0484002	-366797	0.0484002	-341194	0.0484002	0.000265319
0.0485002	0.00448678	0.0485002	-373374	0.0485002	-344030	0.0485002	0.000625143
0.0486002	0.00635436	0.0486002	-381230	0.0486002	-348297	0.0486002	0.0012416
0.0487002	0.00683261	0.0487002	-387958	0.0487002	-351184	0.0487002	0.000619388
0.0488002	0.00718052	0.0488002	-393304	0.0488002	-353895	0.0488002	6.33494e-05
0.0489002	0.00791275	0.0489002	-399730	0.0489002	-355903	0.0489002	0.000841881
0.0490002	0.00884415	0.0490002	-405177	0.0490002	-358865	0.0490002	-0.000284774
0.0491002	0.0089743	0.0491002	-412607	0.0491002	-362831	0.0491002	-0.00038528
0.0492002	0.00923729	0.0492002	-418631	0.0492002	-364638	0.0492002	-0.000140154
0.0493002	0.0110445	0.0493002	-422146	0.0493002	-366923	0.0493002	-0.000615444
0.0494002	0.0100753	0.0494002	-427994	0.0494002	-368680	0.0494002	-0.000320642
0.0495002	0.0109164	0.0495002	-432236	0.0495002	-370261	0.0495002	-0.00043323
0.0496002	0.0109092	0.0496002	-437106	0.0496002	-373198	0.0496002	-0.000450301
0.0497002	0.0112563	0.0497002	-443607	0.0497002	-373951	0.0497002	-0.000256387
0.0498002	0.0111787	0.0498002	-446419	0.0498002	-375482	0.0498002	-0.00129654
0.0499002	0.0118064	0.0499002	-451088	0.0499002	-375608	0.0499002	-0.00126738
0.0500002	0.011974	0.0500002	-454376	0.0500002	-376562	0.0500002	-0.00130958
0.0501003	0.0133324	0.0501003	-459597	0.0501003	-379122	0.0501003	-0.00186773
0.0502003	0.0137712	0.0502003	-462634	0.0502003	-378695	0.0502003	-0.00193659
0.0503003	0.0134971	0.0503003	-465897	0.0503003	-378996	0.0503003	-0.00282157
0.0504003	0.0134348	0.0504003	-468257	0.0504003	-378369	0.0504003	-0.00316279
0.0505003	0.0135609	0.0505003	-471319	0.0505003	-379072	0.0505003	-0.0031603
0.0506003	0.0139035	0.0506003	-475812	0.0506003	-378369	0.0506003	-0.00350094
0.0507003	0.0141105	0.0507003	-478072	0.0507003	-378369	0.0507003	-0.00312961
0.0508003	0.0139947	0.0508003	-480531	0.0508003	-377666	0.0508003	-0.00406868
0.0509003	0.0138439	0.0509003	-482540	0.0509003	-375532	0.0509003	-0.00401632
0.0510003	0.0139048	0.0510003	-483719	0.0510003	-376034	0.0510003	-0.00386268
0.0511003	0.0140049	0.0511003	-486983	0.0511003	-374754	0.0511003	-0.00421042
0.0512003	0.0145544	0.0512003	-487987	0.0512003	-373650	0.0512003	-0.00411874
0.0513003	0.0142364	0.0513003	-489869	0.0513003	-372771	0.0513003	-0.0040869
0.0514003	0.0139048	0.0514003	-489794	0.0514003	-369583	0.0514003	-0.00476282
0.0515003	0.0143725	0.0515003	-490873	0.0515003	-369056	0.0515003	-0.00420659
0.0516003	0.0140564	0.0516003	-492831	0.0516003	-366822	0.0516003	-0.00526688
0.0517003	0.0143706	0.0517003	-492706	0.0517003	-365592	0.0517003	-0.00572279
0.0518003	0.0144749	0.0518003	-492806	0.0518003	-362655	0.0518003	-0.00662926
0.0519003	0.0148671	0.0519003	-491777	0.0519003	-360145	0.0519003	-0.00664134
0.0520003	0.0144743	0.0520003	-492078	0.0520003	-357409	0.0520003	-0.00723497
0.0521003	0.0147825	0.0521003	-491149	0.0521003	-355250	0.0521003	-0.00840843
0.0522003	0.0138473	0.0522003	-491451	0.0522003	-352690	0.0522003	-0.00676525
0.0523003	0.0143698	0.0523003	-490296	0.0523003	-348548	0.0523003	-0.00837908
0.0524003	0.0143395	0.0524003	-487635	0.0524003	-345561	0.0524003	-0.00825902
0.0525003	0.0145008	0.0525003	-487284	0.0525003	-341470	0.0525003	-0.00880527
0.0526003	0.0147003	0.0526003	-485451	0.0526003	-339411	0.0526003	-0.00899957
0.0527003	0.0142044	0.0527003	-483694	0.0527003	-335772	0.0527003	-0.00921573
0.0528003	0.0140284	0.0528003	-482364	0.0528003	-330174	0.0528003	-0.00969064
0.0529003	0.0139527	0.0529003	-478523	0.0529003	-326534	0.0529003	-0.00883078
0.0530003	0.0134772	0.0530003	-477218	0.0530003	-321539	0.0530003	-0.010052
0.0531003	0.0140925	0.0531003	-474080	0.0531003	-317121	0.0531003	-0.0101632
0.0532003	0.0133311	0.0532003	-472248	0.0532003	-313908	0.0532003	-0.0101115
0.0533003	0.0132989	0.0533003	-468709	0.0533003	-307608	0.0533003	-0.00982989
0.0534003	0.0128601	0.0534003	-465370	0.0534003	-303341	0.0534003	-0.00971998
0.0535003	0.0126993	0.0535003	-461003	0.0535003	-297743	0.0535003	-0.010169
0.0536003	0.0125734	0.0536003	-458292	0.0536003	-293451	0.0536003	-0.010081
0.0537003	0.012941	0.0537003	-455229	0.0537003	-287928	0.0537003	-0.01024
0.0538003	0.0129079	0.0538003	-450184	0.0538003	-282180	0.0538003	-0.0104462
0.0539003	0.01255	0.0539003	-446067	0.0539003	-275779	0.0539003	-0.00995974
0.0540003	0.0121611	0.0540003	-440997	0.0540003	-270734	0.0540003	-0.0102741
0.0541003	0.0120485	0.0541003	-437232	0.0541003	-266115	0.0541003	-0.0108714
0.0542003	0.0120378	0.0542003	-433190	0.0542003	-259463	0.0542003	-0.0113012
0.0543003	0.0120299	0.0543003	-426789	0.0543003	-253640	0.0543003	-0.0109335
0.0544003	0.0121965	0.0544003	-421719	0.0544003	-247164	0.0544003	-0.010819
0.0545003	0.0119314	0.0545003	-415042	0.0545003	-241139	0.0545003	-0.0111098
0.0546003	0.0112862	0.0546003	-409495	0.0546003	-235692	0.0546003	-0.0103758
0.0547003	0.0103404	0.0547003	-405529	0.0547003	-228288	0.0547003	-0.0112993
0.0548003	0.0109157	0.0548003	-398048	0.0548003	-221887	0.0548003	-0.0104914
0.0549003	0.010248	0.0549003	-391924	0.0549003	-213980	0.0549003	-0.0111397
0.0550003	0.0100297	0.0550003	-384895	0.0550003	-207303	0.0550003	-0.0116426
0.0551003	0.0096544	0.0551003	-379047	0.0551003	-202132	0.0551003	-0.0111984
0.0552003	0.0092279	0.0552003	-372018	0.0552003	-193924	0.0552003	-0.0105695
0.0553003	0.00905922	0.0553003	-365015	0.0553003	-186895	0.0553003	-0.0104143
0.0554003	0.00848474	0.0554003	-357108	0.0554003	-178838	0.0554003	-0.0104475
0.0555003	0.00740057	0.0555003	-349753	0.0555003	-172111	0.0555003	-0.0104414
0.0556003	0.00762657	0.0556003	-343603	0.0556003	-164254	0.0556003	-0.0104371
0.0557003	0.00761699	0.0557003	-335772	0.0557003	-156974	0.0557003	-0.00974569
0.0558003	0.00651825	0.0558003	-328166	0.0558003	-148942	0.0558003	-0.0100326
0.0559003	0.00653589	0.0559003	-320460	0.0559003	-140658	0.0559003	-0.00982797
0.0560003	0.00621731	0.0560003	-311197	0.0560003	-134308	0.0560003	-0.00964461
0.0561003	0.00505723	0.0561003	-304521	0.0561003	-126125	0.0561003	-0.0103587
0.0562003	0.0053829	0.0562003	-295886	0.0562003	-118494	0.0562003	-0.00954736
0.0563003	0.0047722	0.0563003	-288079	0.0563003	-110737	0.0563003	-0.00967357
0.0564003	0.0047814	0.0564003	-278616	0.0564003	-101651	0.0564003	-0.00967357
0.0565003	0.00305432	0.0565003	-270081	0.0565003	-95174.5	0.0565003	-0.00982931
0.0566003	0.00238975	0.0566003	-262049	0.0566003	-86589.8	0.0566003	-0.00894145
0.0567003	0.00221666	0.0567003	-252937	0.0567003	-79184.9	0.0567003	-0.00928037
0.0568003	0.00202651	0.0568003	-244177	0.0568003	-70273.8	0.0568003	-0.00867561
0.0569003	0.000861838	0.0569003	-234036	0.0569003	-62241.3	0.0569003	-0.00926387
0.0570003	0.00015989	0.0570003	-225326	0.0570003	-54961.9	0.0570003	-0.00716899
0.0571003	0.000531566	0.0571003	-215410	0.0571003	-46502.7	0.0571003	-0.00744864
0.0572003	-5.46051e-05	0.0572003	-207303	0.0572003	-38344.7	0.0572003	-0.00744864
0.0573003	-0.00128675	0.0573003	-197865	0.0573003	-29308.1	0.0573003	-0.00780444
0.0574003	-0.000158306	0.0574003	-186494	0.0574003	-21401.1	0.0574003	-0.00617737
0.0575003	-0.00186583	0.0575003	-177507	0.0575003	-12665.8	0.0575003	-0.00653336
0.0576003	-0.00176865	0.0576003	-167115	0.0576003	-5562.05	0.0576003	-0.00521758
0.0577003	-0.00341867	0.0577003	-157276	0.0577003	2947.38	0.0577003	-0.00569537
0.0578003	-0.00329081	0.0578003	-148314	0.0578003	12611.5	0.0578003	-0.0045315
0.0579003	-0.00402247	0.0579003	-136793	0.0579003	19991.4	0.0579003	-0.00451136
0.0580003	-0.00348882	0.0580003	-127505	0.0580003	28701.6	0.0580003	-0.00408594
0.0581003	-0.00390305	0.0581003	-116862	0.0581003	36884.7	0.0581003	-0.00448451
0.0582003	-0.00475183	0.0582003	-107575	0.0582003	44339.9	0.0582003	-0.00421292
0.0583003	-0.0050037	0.0583003	-97006.9	0.0583003	54104.4	0.0583003	-0.00329207
0.0584003	-0.00520114	0.0584003	-86715.3	0.0584003	61132.9	0.0584003	-0.00276806
0.0585003	-0.00538285	0.0585003	-75520	0.0585003	69893.4	0.0585003	-0.00256072
0.0586003	-0.00590098	0.0586003	-65680.2	0.0586003	77047.3	0.0586003	-0.0010096
0.0587003	-0.00549844	0.0587003	-56392.7	0.0587003	85381.1	0.0587003	-0.00121138
0.0588003	-0.00643693	0.0588003	-45197.4	0.0588003	93564.2	0.0588003	-0.000985242
0.0589003	-0.00787073	0.0589003	-34905.8	0.0589003	102174	0.0589003	-0.00100116
0.0590003	-0.00728532	0.0590003	-24262.7	0.0590003	109479	0.0590003	-0.00120524
0.0591003	-0.00860047	0.0591003	-14222.1	0.0591003	116582	0.0591003	-0.00128062
0.0592003	-0.00919143	0.0592003	-4633.29	0.0592003	125117	0.0592003	-0.000896053
0.0593003	-0.00873522	0.0593003	6838.13	0.0593003	132597	0.0593003	-8.72165e-05
0.0594003	-0.00852149	0.0594003	16853.7	0.0594003	140655	0.0594003	0.000220628
0.0595003	-0.00827614	0.0595003	28350.2	0.0595003	147207	0.0595003	0.00126922
0.0596003	-0.00868481	0.0596003	38591.6	0.0596003	154461	0.0596003	0.00278581
0.0597003	-0.00930472	0.0597003	47251.7	0.0597003	163046	0.0597003	0.00272175
0.0598003	-0.00912971	0.0598003	58723.1	0.0598003	170049	0.0598003	0.00309788
0.0599003	-0.00998462	0.0599003	69039.9	0.0599003	178207	0.0599003	0.0039023
0.0600003	-0.0104397	0.0600003	80034.4	0.0600003	185612	0.0600003	0.00511584
0.0601003	-0.010736	0.0601003	89648.4	0.0601003	191009	0.0601003	0.00475966
0.0602003	-0.00938982	0.0602003	100593	0.0602003	199468	0.0602003	0.00478786
0.0603003	-0.0104334	0.0603003	110533	0.0603003	206146	0.0603003	0.00535713
0.0604003	-0.0103103	0.0604003	120875	0.0604003	213676	0.0604003	0.00529556
0.0605003	-0.0108656	0.0605003	131669	0.0605003	219650	0.0605003	0.00535713
0.0606003	-0.0106415	0.0606003	140605	0.0606003	226779	0.0606003	0.00535713
0.0607003	-0.0101178	0.0607003	151097	0.0607003	233607	0.0607003	0.00535713
0.0608003	-0.0105033	0.0608003	160862	0.0608003	240460	0.0608003	0.00667943
0.0609003	-0.0109806	0.0609003	170275	0.0609003	246961	0.0609003	0.00774413
0.0610003	-0.010686	0.0610003	181470	0.0610003	251981	0.0610003	0.00678108
0.0611003	-0.0106912	0.0611003	189779	0.0611003	258558	0.0611003	0.00776772
0.0612003	-0.0102568	0.0612003	200096	0.0612003	264306	0.0612003	0.00907275
0.0613003	-0.00979064	0.0613003	208781	0.0613003	270005	0.0613003	0.00777098
0.0614003	-0.0104031	0.0614003	218546	0.0614003	276707	0.0614003	0.00929045
0.0615003	-0.0100092	0.0615003	227959	0.0615003	280999	0.0615003	0.00930407
0.0616003	-0.0108096	0.0616003	236920	0.0616003	287074	0.0616003	0.0107401
0.0617003	-0.0107314	0.0617003	245907	0.0617003	291768	0.0617003	0.0102506
0.0618003	-0.0100881	0.0618003	254517	0.0618003	297843	0.0618003	0.0104044
0.0619003	-0.0102944	0.0619003	264181	0.0619003	302687	0.0619003	0.0112206
0.0620003	-0.0106155	0.0620003	272540	0.0620003	306478	0.0620003	0.0121664
0.0621003	-0.0107826	0.0621003	281526	0.0621003	311674	0.0621003	0.0114458
0.0622003	-0.0103009	0.0622003	288680	0.0622003	316242	0.0622003	0.012511
0.0623003	-0.0109839	0.0623003	297190	0.0623003	321388	0.0623003	0.0122229
0.0624003	-0.00999267	0.0624003	306553	0.0624003	325078	0.0624003	0.0122243
0.0625003	-0.0101644	0.0625003	314310	0.0625003	329873	0.0625003	0.0126347
0.0626003	-0.00955486	0.0626003	322920	0.0626003	332835	0.0626003	0.0124205
0.0627003	-0.00934056	0.0627003	330802	0.0627003	336977	0.0627003	0.0125045
0.0628003	-0.00875707	0.0628003	337127	0.0628003	341796	0.0628003	0.0124205
0.0629003	-0.00955793	0.0629003	345938	0.0629003	344457	0.0629003	0.0136089
0.0630003	-0.00870225	0.0630003	352766	0.0630003	348273	0.0630003	0.0129827
0.0631003	-0.00832348	0.0631003	360748	0.0631003	351435	0.0631003	0.0134915
0.0632003	-0.00847031	0.0632003	366923	0.0632003	353770	0.0632003	0.014249
0.0633003	-0.00777354	0.0633003	374228	0.0633003	358062	0.0633003	0.0138531
0.0634003	-0.00790619	0.0634003	381106	0.0634003	359518	0.0634003	0.013751
0.0635003	-0.00735529	0.0635003	388135	0.0635003	362832	0.0635003	0.0140056
0.0636003	-0.00780824	0.0636003	394285	0.0636003	364288	0.0636003	0.0147712
0.0637003	-0.0075255	0.0637003	399481	0.0637003	366697	0.0637003	0.0144858
0.0638003	-0.00764569	0.0638003	406133	0.0638003	368756	0.0638003	0.014688
0.0639003	-0.00592532	0.0639003	411580	0.0639003	371141	0.0639003	0.0143667
0.0640003	-0.00726481	0.0640003	417354	0.0640003	372371	0.0640003	0.0146101
0.0641003	-0.00706048	0.0641003	423253	0.0641003	372948	0.0641003	0.0152218
0.0642003	-0.00714999	0.0642003	427269	0.0642003	375031	0.0642003	0.0151591
0.0643003	-0.0075393	0.0643003	433168	0.0643003	375634	0.0643003	0.013842
0.0644003	-0.00733382	0.0644003	437485	0.0644003	376864	0.0644003	0.0142869
0.0645003	-0.00598896	0.0645003	442983	0.0645003	376788	0.0645003	0.0134463
0.0646003	-0.00521666	0.0646003	447300	0.0646003	376989	0.0646003	0.0134365
0.0647003	-0.00548866	0.0647003	450112	0.0647003	378320	0.0647003	0.0135968
0.0648003	-0.00494735	0.0648003	454957	0.0648003	378119	0.0648003	0.0128733
0.0649003	-0.0043721	0.0649003	458797	0.0649003	378922	0.0649003	0.0128893
0.0650003	-0.00447063	0.0650003	463165	0.0650003	378822	0.0650003	0.0126967
0.0651003	-0.00369527	0.0651003	466077	0.0651003	376663	0.0651003	0.0125711
0.0652003	-0.00310967	0.0652003	469892	0.0652003	377542	0.0652003	0.012812
0.0653003	-0.00297779	0.0653003	472076	0.0653003	376537	0.0653003	0.0128484
0.0654003	-0.00279569	0.0654003	475114	0.0654003	376362	0.0654003	0.0125644
0.0655003	-0.00238721	0.0655003	478703	0.0655003	374605	0.0655003	0.0130448
0.0656003	-0.00279569	0.0656003	480235	0.0656003	373776	0.0656003	0.0122506
0.0657003	-0.00298124	0.0657003	482845	0.0657003	372521	0.0657003	0.0120054
0.0658003	-0.00215681	0.0658003	484878	0.0658003	371291	0.0658003	0.0122373
0.0659003	-0.00418809	0.0659003	485782	0.0659003	369785	0.0659003	0.011425
0.0660003	-0.002217	0.0660003	488794	0.0660003	366697	0.0660003	0.0106856
0.0661003	-0.00306865	0.0661003	488945	0.0661003	364965	0.0661003	0.0114083
0.0662003	-0.0025396	0.0662003	490652	0.0662003	362355	0.0662003	0.0109825
0.0663003	-0.00189823	0.0663003	490652	0.0663003	359794	0.0663003	0.0100527
0.0664003	-0.000657069	0.0664003	491606	0.0664003	358163	0.0664003	0.0102426
0.0665003	-0.000535158	0.0665003	492183	0.0665003	353820	0.0665003	0.00880672
0.0666003	0.000229855	0.0666003	492786	0.0666003	351611	0.0666003	0.00988063
0.0667003	0.000162382	0.0667003	492384	0.0667003	347871	0.0667003	0.00917595
0.0668003	-0.000259516	0.0668003	491204	0.0668003	345461	0.0668003	0.00883338
0.0669003	0.000617057	0.0669003	491505	0.0669003	341646	0.0669003	0.00848526
0.0670003	0.000178675	0.0670003	490401	0.0670003	336926	0.0670003	0.0076068
0.0671003	0.000963431	0.0671003	490024	0.0671003	333513	0.0671003	0.00808362
0.0672003	-0.000170957	0.0672003	487690	0.0672003	329471	0.0672003	0.00696656
0.0673003	0.00107403	0.0673003	486108	0.0673003	326133	0.0673003	0.00590243
0.0674003	0.00229487	0.0674003	485381	0.0674003	321213	0.0674003	0.00556639
0.0675003	0.000676479	0.0675003	483197	0.0675003	317497	0.0675003	0.00522095
0.0676003	0.00167784	0.0676003	481942	0.0676003	311925	0.0676003	0.00522095
0.0677003	0.00143977	0.0677003	479758	0.0677003	307306	0.0677003	0.00529595
0.0678003	0.00232151	0.0678003	475465	0.0678003	303440	0.0678003	0.00484252
0.0679003	0.00183272	0.0679003	474085	0.0679003	297692	0.0679003	0.00525759
0.0680003	0.00191687	0.0680003	471047	0.0680003	293098	0.0680003	0.00474758
0.0681003	0.00160672	0.0681003	468487	0.0681003	287827	0.0681003	0.00452125
0.0682003	0.00140047	0.0682003	464596	0.0682003	281652	0.0682003	0.00435266
0.0683003	0.00217871	0.0683003	461609	0.0683003	277485	0.0683003	0.00374119
0.0684003	0.00226708	0.0684003	457643	0.0684003	270607	0.0684003	0.00437184
0.0685003	0.00180818	0.0685003	453978	0.0685003	265587	0.0685003	0.00251479
0.0686003	0.0014137	0.0686003	450438	0.0686003	258608	0.0686003	0.00230918
0.0687003	0.00209667	0.0687003	444941	0.0687003	252860	0.0687003	0.000900189
0.0688003	0.00251703	0.0688003	440824	0.0688003	246760	0.0688003	0.000214683
0.0689003	0.00310148	0.0689003	435929	0.0689003	241137	0.0689003	-3.31279e-05
0.0690003	0.00248349	0.0690003	430708	0.0690003	234059	0.0690003	-9.94919e-05
0.0691003	0.00235621	0.0691003	426767	0.0691003	226654	0.0691003	-0.000124235
0.0692003	0.00198587	0.0692003	420039	0.0692003	220679	0.0692003	-0.000905835
0.0693003	0.00232592	0.0693003	415270	0.0693003	213576	0.0693003	-0.000421339
0.0694003	0.00121914	0.0694003	408718	0.0694003	207124	0.0694003	-0.000683918
0.0695003	0.00127032	0.0695003	403547	0.0695003	199067	0.0695003	-0.00162548
0.0696003	0.00222567	0.0696003	397146	0.0696003	191737	0.0696003	-0.00140759
0.0697003	0.00187182	0.0697003	390444	0.0697003	185437	0.0697003	-0.00226937
0.0698003	0.00138322	0.0698003	383968	0.0698003	177831	0.0698003	-0.00315397
0.0699003	0.00147772	0.0699003	377115	0.0699003	171179	0.0699003	-0.00309393
0.0700004	0.00130233	0.0700004	371065	0.0700004	164075	0.0700004	-0.002732
0.0701004	0.000838644	0.0701004	363685	0.0701004	154737	0.0701004	-0.00383027
0.0702004	0.000888482	0.0702004	357033	0.0702004	148487	0.0702004	-0.00400903
0.0703004	-0.000355933	0.0703004	348473	0.0703004	140680	0.0703004	-0.004239
0.0704004	0.00103148	0.0704004	341269	0.0704004	133576	0.0704004	-0.00418875
0.0705004	0.000260907	0.0705004	334717	0.0705004	125067	0.0705004	-0.00472426
0.0706004	-0.000115561	0.0706004	326459	0.0706004	117737	0.0706004	-0.00453016
0.0707004	0.00023963	0.0707004	319255	0.0707004	110131	0.0707004	-0.00572778
0.0708004	0.000910334	0.0708004	311297	0.0708004	102576	0.0708004	-0.00457945
0.0709004	-0.000446024	0.0709004	301934	0.0709004	94819.3	0.0709004	-0.00709285
0.0710004	-0.000201435	0.0710004	295056	0.0710004	85581.9	0.0710004	-0.00744864
0.0711004	-0.000147572	0.0711004	285769	0.0711004	77750.2	0.0711004	-0.00744864
0.0712004	-0.000507747	0.0712004	277686	0.0712004	69190.5	0.0712004	-0.00732148
0.0713004	0.000304803	0.0713004	268273	0.0713004	61132.9	0.0713004	-0.00676045
0.0714004	0.000775196	0.0714004	259838	0.0714004	53928.7	0.0714004	-0.00769147
0.0715004	-0.00119225	0.0715004	251304	0.0715004	44490.5	0.0715004	-0.00744864
0.0716004	-0.00148476	0.0716004	242844	0.0716004	36834.5	0.0716004	-0.00755644
0.0717004	-0.00142879	0.0717004	233406	0.0717004	27898.4	0.0717004	-0.00747703
0.0718004	-0.00143243	0.0718004	222863	0.0718004	20468.3	0.0718004	-0.00768475
0.0719004	-0.00163811	0.0719004	214128	0.0719004	12034.2	0.0719004	-0.0075503
0.0720004	-0.00148553	0.0720004	204338	0.0720004	2621.06	0.0720004	-0.00871896
0.0721004	-0.000548384	0.0721004	194900	0.0721004	-5436.54	0.0721004	-0.00949768
0.0722004	-0.00196723	0.0722004	185386	0.0722004	-13644.8	0.0722004	-0.00896639
0.0723004	-0.00249456	0.0723004	174743	0.0723004	-20999.5	0.0723004	-0.0086104
0.0724004	-0.00215106	0.0724004	165606	0.0724004	-30437.7	0.0724004	-0.00924834
0.0725004	-0.00291645	0.0725004	155164	0.0725004	-37541.4	0.0725004	-0.0088632
0.0726004	-0.00196666	0.0726004	146127	0.0726004	-46879.2	0.0726004	-0.00826017
0.0727004	-0.00180181	0.0727004	136036	0.0727004	-54936.8	0.0727004	-0.00860234
0.0728004	-0.00343227	0.0728004	124264	0.0728004	-61638.9	0.0728004	-0.00903774
0.0729004	-0.00299083	0.0729004	115001	0.0729004	-70549.9	0.0729004	-0.00873469
0.0730004	-0.00289307	0.0730004	104935	0.0730004	-78105.5	0.0730004	-0.00978155
0.0731004	-0.00331228	0.0731004	95346.4	0.0731004	-86188.2	0.0731004	-0.00825748
0.0732004	-0.00351777	0.0732004	84477.4	0.0732004	-94973.7	0.0732004	-0.00813012
0.0733004	-0.0030514	0.0733004	74612.5	0.0733004	-101575	0.0733004	-0.00840881
0.0734004	-0.00424943	0.0734004	63643.1	0.0734004	-110587	0.0734004	-0.00783359
0.0735004	-0.00322545	0.0735004	53401.6	0.0735004	-117741	0.0735004	-0.00900072
0.0736004	-0.00411505	0.0736004	44038.7	0.0736004	-126576	0.0736004	-0.00813012
0.0737004	-0.00348058	0.0737004	32617.5	0.0737004	-133881	0.0737004	-0.00757562
0.0738004	-0.00316468	0.0738004	22627	0.0738004	-141562	0.0738004	-0.00745862
0.0739004	-0.00410106	0.0739004	11958.8	0.0739004	-148515	0.0739004	-0.00801255
0.0740004	-0.00373514	0.0740004	1014.56	0.0740004	-156849	0.0740004	-0.00793103
0.0741004	-0.00382101	0.0741004	-8097.31	0.0741004	-165233	0.0741004	-0.00780444
0.0742004	-0.00370523	0.0742004	-19920.1	0.0742004	-171734	0.0742004	-0.00744864
0.0743004	-0.00389098	0.0743004	-29609.3	0.0743004	-179214	0.0743004	-0.00780444
0.0744004	-0.00389098	0.0744004	-40905	0.0744004	-185992	0.0744004	-0.00753572
0.0745004	-0.00431728	0.0745004	-50920.5	0.0745004	-194350	0.0745004	-0.00757562
0.0746004	-0.0041831	0.0746004	-61187.1	0.0746004	-202006	0.0746004	-0.00744864
0.0747004	-0.00398375	0.0747004	-70926.5	0.0747004	-207755	0.0747004	-0.00657498
0.0748004	-0.00412981	0.0748004	-82096.6	0.0748004	-214959	0.0748004	-0.00719892
0.0749004	-0.00458621	0.0749004	-93040.9	0.0749004	-220933	0.0749004	-0.00619501
0.0750004	-0.00475087	0.0750004	-102454	0.0750004	-227384	0.0750004	-0.00655733
0.0751004	-0.00563895	0.0751004	-112997	0.0751004	-235843	0.0751004	-0.00581237
0.0752004	-0.00521341	0.0752004	-122610	0.0752004	-240713	0.0752004	-0.00519572
0.0753004	-0.00612525	0.0753004	-134057	0.0753004	-247289	0.0753004	-0.00589772
0.0754004	-0.00492511	0.0754004	-144323	0.0754004	-252761	0.0754004	-0.00535779
0.0755004	-0.00429945	0.0755004	-153234	0.0755004	-259689	0.0755004	-0.0048708
0.0756004	-0.00434335	0.0756004	-163425	0.0756004	-265287	0.0756004	-0.00457063
0.0757004	-0.0042061	0.0757004	-172085	0.0757004	-271035	0.0757004	-0.00501024
0.0758004	-0.00452928	0.0758004	-182000	0.0758004	-276005	0.0758004	-0.00406753
0.0759004	-0.00449133	0.0759004	-193547	0.0759004	-281427	0.0759004	-0.00363328
0.0760004	-0.00508977	0.0760004	-201504	0.0760004	-288280	0.0760004	-0.00363175
0.0761004	-0.00316948	0.0761004	-211419	0.0761004	-293275	0.0761004	-0.0029355
0.0762004	-0.00400733	0.0762004	-220130	0.0762004	-298622	0.0762004	-0.00291114
0.0763004	-0.0028854	0.0763004	-230145	0.0763004	-303567	0.0763004	-0.00199451
0.0764004	-0.00336806	0.0764004	-239056	0.0764004	-307859	0.0764004	-0.00348981
0.0765004	-0.0029891	0.0765004	-248067	0.0765004	-313758	0.0765004	-0.0034597
0.0766004	-0.00340429	0.0766004	-256301	0.0766004	-317874	0.0766004	-0.00240248
0.0767004	-0.00305274	0.0767004	-264910	0.0767004	-322694	0.0767004	-0.00192412
0.0768004	-0.00352639	0.0768004	-275102	0.0768004	-326108	0.0768004	-0.00224443
0.0769004	-0.00378018	0.0769004	-283285	0.0769004	-330325	0.0769004	-0.00134756
0.0770004	-0.00397148	0.0770004	-292095	0.0770004	-335696	0.0770004	-0.00273583
0.0771004	-0.00309951	0.0771004	-300404	0.0771004	-338935	0.0771004	-0.00121483
0.0772004	-0.00329445	0.0772004	-307759	0.0772004	-342474	0.0772004	-0.00198262
0.0773004	-0.00286489	0.0773004	-317147	0.0773004	-345109	0.0773004	-0.0016882
0.0774004	-0.00157083	0.0774004	-324652	0.0774004	-348925	0.0774004	-0.000723813
0.0775004	-0.0024543	0.0775004	-333061	0.0775004	-351686	0.0775004	-0.000694851
0.0776004	-0.00209796	0.0776004	-339838	0.0776004	-355401	0.0776004	-0.000430929
0.0777004	-0.00157064	0.0777004	-347293	0.0777004	-358112	0.0777004	-0.000380293
0.0778004	-0.00126739	0.0778004	-355727	0.0778004	-359292	0.0778004	-0.000820099
0.0779004	-0.00105673	0.0779004	-362731	0.0779004	-362831	0.0779004	-0.000461234
0.0780004	-0.000194726	0.0780004	-369684	0.0780004	-364689	0.0780004	-9.27788e-05
0.0781004	0.000311704	0.0781004	-375457	0.0781004	-366973	0.0781004	-0.000428627
0.0782004	-0.000536116	0.0782004	-382661	0.0782004	-369634	0.0782004	-0.000204409
0.0783004	0.000329339	0.0783004	-388685	0.0783004	-369583	0.0783004	7.63921e-05
0.0784004	0.000336048	0.0784004	-396366	0.0784004	-372445	0.0784004	0.000602126
0.0785004	0.00105621	0.0785004	-402441	0.0785004	-373399	0.0785004	-0.000550423
0.0786004	0.00139625	0.0786004	-406733	0.0786004	-375382	0.0786004	-0.000308174
0.0787004	0.00175164	0.0787004	-413084	0.0787004	-376210	0.0787004	0.00106418
0.0788004	0.00177234	0.0788004	-418380	0.0788004	-376938	0.0788004	0.000578342
0.0789004	0.00223027	0.0789004	-423827	0.0789004	-377289	0.0789004	0.000193776
0.0790004	0.00216414	0.0790004	-429927	0.0790004	-378545	0.0790004	0.000611141
0.0791004	0.00337424	0.0791004	-433391	0.0791004	-379523	0.0791004	0.000757104
0.0792004	0.00335603	0.0792004	-439215	0.0792004	-378720	0.0792004	0.00193229
0.0793004	0.00280782	0.0793004	-443206	0.0793004	-378946	0.0793004	0.00183792
0.0794004	0.00326019	0.0794004	-448803	0.0794004	-378243	0.0794004	0.0016511
0.0795004	0.00346223	0.0795004	-452619	0.0795004	-379272	0.0795004	0.00072373
0.0796004	0.00455617	0.0796004	-456560	0.0796004	-378971	0.0796004	0.00187954
0.0797004	0.00397422	0.0797004	-459321	0.0797004	-376963	0.0797004	0.00182277
0.0798004	0.0047283	0.0798004	-463839	0.0798004	-376160	0.0798004	0.000749431
0.0799004	0.00486248	0.0799004	-468307	0.0799004	-374051	0.0799004	0.000604428
0.0800004	0.00486785	0.0800004	-470667	0.0800004	-372872	0.0800004	0.00298548
0.0801004	0.00567465	0.0801004	-473679	0.0801004	-373173	0.0801004	0.00261568
0.0802004	0.00454026	0.0802004	-476114	0.0802004	-369935	0.0802004	0.00201725
0.0803004	0.00534303	0.0803004	-479553	0.0803004	-368529	0.0803004	0.0014873
0.0804004	0.00563152	0.0804004	-482791	0.0804004	-365843	0.0804004	0.00141576
0.0805004	0.00527154	0.0805004	-483694	0.0805004	-364463	0.0805004	0.00106936
0.0806004	0.00592767	0.0806004	-485677	0.0806004	-361902	0.0806004	0.00247816
0.0807004	0.00695491	0.0807004	-486380	0.0807004	-359267	0.0807004	0.000902107
0.0808004	0.00582838	0.0808004	-487736	0.0808004	-355652	0.0808004	0.000257071
0.0809004	0.00605725	0.0809004	-491049	0.0809004	-353016	0.0809004	0.000579493
0.0810004	0.00732486	0.0810004	-490647	0.0810004	-351385	0.0810004	0.00135898
0.0811004	0.0060929	0.0811004	-491451	0.0811004	-347745	0.0811004	0.000988994
0.0812004	0.00650963	0.0812004	-491149	0.0812004	-344482	0.0812004	0.000716441
0.0813004	0.00733674	0.0813004	-492254	0.0813004	-340817	0.0813004	0.000593495
0.0814004	0.0073724	0.0814004	-492179	0.0814004	-336625	0.0814004	0.000406295
0.0815004	0.00657039	0.0815004	-491978	0.0815004	-334165	0.0815004	-0.000116754
0.0816004	0.007884	0.0816004	-491124	0.0816004	-329547	0.0816004	-9.41214e-05
0.0817004	0.00862812	0.0817004	-489894	0.0817004	-325781	0.0817004	0.000225232
0.0818004	0.00798732	0.0818004	-490597	0.0818004	-320535	0.0818004	0.000427585
0.0819004	0.00818552	0.0819004	-489342	0.0819004	-315917	0.0819004	7.02544e-05
0.0820004	0.00771647	0.0820004	-488338	0.0820004	-313030	0.0820004	-0.000122125
0.0821004	0.00831932	0.0821004	-486957	0.0821004	-307282	0.0821004	-5.44181e-05
0.0822004	0.00842781	0.0822004	-483845	0.0822004	-302437	0.0822004	-0.00035133
0.0823004	0.00887904	0.0823004	-483468	0.0823004	-296337	0.0823004	-0.000510527
0.0824004	0.00978379	0.0824004	-481159	0.0824004	-292045	0.0824004	0.0001581
0.0825004	0.00848647	0.0825004	-479502	0.0825004	-285920	0.0825004	-0.00143234
0.0826004	0.00842781	0.0826004	-476063	0.0826004	-281126	0.0826004	-0.00208984
0.0827004	0.00937396	0.0827004	-473453	0.0827004	-275227	0.0827004	-0.00113964
0.0828004	0.00965555	0.0828004	-470792	0.0828004	-268324	0.0828004	-0.000992338
0.0829004	0.009811	0.0829004	-468056	0.0829004	-263379	0.0829004	-0.000520501
0.0830004	0.0106098	0.0830004	-464893	0.0830004	-256953	0.0830004	-0.00207776
0.0831004	0.0100832	0.0831004	-460224	0.0831004	-251080	0.0831004	-0.0014308
0.0832004	0.010175	0.0832004	-456786	0.0832004	-245356	0.0832004	-0.00295353
0.0833004	0.0100661	0.0833004	-452167	0.0833004	-237500	0.0833004	-0.00285974
0.0834004	0.00975101	0.0834004	-449481	0.0834004	-232329	0.0834004	-0.00201427
0.0835004	0.0103021	0.0835004	-445139	0.0835004	-225175	0.0835004	-0.00278359
0.0836004	0.0102837	0.0836004	-438913	0.0836004	-219452	0.0836004	-0.00311906
0.0837004	0.0108664	0.0837004	-434496	0.0837004	-212072	0.0837004	-0.00371442
0.0838004	0.0111771	0.0838004	-428873	0.0838004	-205119	0.0838004	-0.00344474
0.0839004	0.0099032	0.0839004	-423727	0.0839004	-197839	0.0839004	-0.00428618
0.0840004	0.0110104	0.0840004	-419635	0.0840004	-191263	0.0840004	-0.00435005
0.0841004	0.010037	0.0841004	-412456	0.0841004	-184686	0.0841004	-0.00387035
0.0842004	0.0102017	0.0842004	-407286	0.0842004	-176579	0.0842004	-0.00357939
0.0843004	0.0098986	0.0843004	-400609	0.0843004	-169600	0.0843004	-0.00432819
0.0844004	0.0103069	0.0844004	-395488	0.0844004	-161668	0.0844004	-0.00436847
0.0845004	0.00973031	0.0845004	-388886	0.0845004	-155518	0.0845004	-0.00441124
0.0846004	0.00998141	0.0846004	-382335	0.0846004	-147938	0.0846004	-0.00441124
0.0847004	0.00982021	0.0847004	-374604	0.0847004	-138876	0.0847004	-0.00432167
0.0848004	0.0102143	0.0848004	-368052	0.0848004	-131647	0.0848004	-0.00388704
0.0849004	0.00937071	0.0849004	-362379	0.0849004	-123112	0.0849004	-0.00485987
0.0850004	0.0103174	0.0850004	-354548	0.0850004	-115105	0.0850004	-0.00489612
0.0851004	0.00955415	0.0851004	-347569	0.0851004	-108604	0.0851004	-0.00485699
0.0852004	0.00977573	0.0852004	-339738	0.0852004	-99316.3	0.0852004	-0.00572778
0.0853004	0.00971804	0.0853004	-332057	0.0853004	-91785.8	0.0853004	-0.00632103
0.0854004	0.00967433	0.0854004	-325405	0.0854004	-83025.4	0.0854004	-0.00561442
0.0855004	0.00975197	0.0855004	-316845	0.0855004	-75695.7	0.0855004	-0.00612002
0.0856004	0.00920567	0.0856004	-309039	0.0856004	-67261.6	0.0856004	-0.00467324
0.0857004	0.00823651	0.0857004	-299776	0.0857004	-58702	0.0857004	-0.00561442
0.0858004	0.00868927	0.0858004	-291367	0.0858004	-49866.3	0.0858004	-0.00429827
0.0859004	0.00813837	0.0859004	-284490	0.0859004	-42084.8	0.0859004	-0.0059543
0.0860004	0.0084418	0.0860004	-275152	0.0860004	-35006.2	0.0860004	-0.00635805
0.0861004	0.0076973	0.0861004	-266341	0.0861004	-25969.6	0.0861004	-0.00591939
0.0862004	0.00769193	0.0862004	-256627	0.0862004	-18137.9	0.0862004	-0.00567139
0.0863004	0.00760069	0.0863004	-248042	0.0863004	-9678.71	0.0863004	-0.00627596
0.0864004	0.00729266	0.0864004	-238504	0.0864004	-1294.78	0.0864004	-0.00744864
0.0865004	0.00721272	0.0865004	-229994	0.0865004	5859.16	0.0865004	-0.00696952
0.0866004	0.00724531	0.0866004	-220431	0.0866004	15171.8	0.0866004	-0.00805359
0.0867004	0.00691715	0.0867004	-209913	0.0867004	22878	0.0867004	-0.00627826
0.0868004	0.00620734	0.0868004	-201429	0.0868004	32090.3	0.0868004	-0.0058327
0.0869004	0.00657001	0.0869004	-191338	0.0869004	40273.4	0.0869004	-0.00657498
0.0870004	0.00632043	0.0870004	-181699	0.0870004	46699.5	0.0870004	-0.00621976
0.0871004	0.00657461	0.0871004	-172713	0.0871004	55962	0.0871004	-0.00709285
0.0872004	0.00508522	0.0872004	-161091	0.0872004	64069.8	0.0872004	-0.00685597
0.0873004	0.00633864	0.0873004	-152381	0.0873004	73106.4	0.0873004	-0.00717264
0.0874004	0.00524202	0.0874004	-141888	0.0874004	80461.2	0.0874004	-0.00676621
0.0875004	0.00563018	0.0875004	-132651	0.0875004	89071	0.0875004	-0.00589925
0.0876004	0.00485328	0.0876004	-122234	0.0876004	96802.3	0.0876004	-0.0061438
0.0877004	0.00493436	0.0877004	-111917	0.0877004	105011	0.0877004	-0.0055262
0.0878004	0.00403383	0.0878004	-101224	0.0878004	113746	0.0878004	-0.00531559
0.0879004	0.00428168	0.0879004	-91359.1	0.0879004	120498	0.0879004	-0.00566947
0.0880004	0.0028498	0.0880004	-81569.5	0.0880004	128757	0.0880004	-0.00403741
0.0881004	0.00281568	0.0881004	-70750.7	0.0881004	136338	0.0881004	-0.00395551
0.0882004	0.00314921	0.0882004	-60659.9	0.0882004	143843	0.0882004	-0.00353566
0.0883004	0.00358088	0.0883004	-49765.9	0.0883004	152654	0.0883004	-0.00404106
0.0884004	0.00310109	0.0884004	-40528.5	0.0884004	158904	0.0884004	-0.00441009
0.0885004	0.00346165	0.0885004	-30287.1	0.0885004	166911	0.0885004	-0.00350113
0.0886004	0.00263568	0.0886004	-18765.5	0.0886004	173538	0.0886004	-0.00475553
0.0887004	0.00331578	0.0887004	-8398.53	0.0887004	181445	0.0887004	-0.00391351
0.0888004	0.00232286	0.0888004	2922.28	0.0888004	188675	0.0888004	-0.00482765
0.0889004	0.000784972	0.0889004	13490	0.0889004	195402	0.0889004	-0.00358035
0.0890004	0.00101346	0.0890004	22125	0.0890004	202355	0.0890004	-0.00335651
0.0891004	-0.000842236	0.0891004	33947.8	0.0891004	208957	0.0891004	-0.00328516
0.0892004	-0.000294019	0.0892004	43988.5	0.0892004	216638	0.0892004	-0.00264166
0.0893004	-0.000401362	0.0893004	55234	0.0893004	223064	0.0893004	-0.00342211
0.0894004	-0.00150355	0.0894004	64873	0.0894004	230118	0.0894004	-0.00203709
0.0895004	-0.000623141	0.0895004	75566.3	0.0895004	235113	0.0895004	-0.00142294
0.0896004	-0.00100229	0.0896004	86109	0.0896004	241916	0.0896004	-0.00118491
0.0897004	-0.00202071	0.0897004	96902.7	0.0897004	249296	0.0897004	-0.00226304
0.0898004	-0.00237169	0.0898004	107320	0.0898004	254943	0.0898004	-0.000872269
0.0899004	-0.00253347	0.0899004	116106	0.0899004	261269	0.0899004	-0.000750282
0.0900004	-0.00365655	0.0900004	126799	0.0900004	267620	0.0900004	-0.000701948
0.0901005	-0.00294674	0.0901005	136664	0.0901005	272465	0.0901005	-0.000696577
0.0902005	-0.00382868	0.0902005	146730	0.0902005	279493	0.0902005	-0.000707126
0.0903005	-0.00340141	0.0903005	157548	0.0903005	284037	0.0903005	1.90428e-05
0.0904005	-0.00411275	0.0904005	166083	0.0904005	290312	0.0904005	-8.57697e-06
0.0905005	-0.00411256	0.0905005	176525	0.0905005	294680	0.0905005	-0.000116946
0.0906005	-0.00545531	0.0906005	185612	0.0906005	300077	0.0906005	0.000391717
0.0907005	-0.00555173	0.0907005	196080	0.0907005	305423	0.0907005	0.000197228
0.0908005	-0.00485036	0.0908005	205518	0.0908005	310720	0.0908005	0.00175161
0.0909005	-0.00527762	0.0909005	213827	0.0909005	315063	0.0909005	0.00167834
0.0910005	-0.00584807	0.0910005	223466	0.0910005	318577	0.0910005	0.00376555
0.0911005	-0.00594852	0.0911005	232904	0.0911005	323647	0.0911005	0.00286349
0.0912005	-0.006283	0.0912005	242819	0.0912005	327538	0.0912005	0.00475544
0.0913005	-0.0060043	0.0913005	251429	0.0913005	331856	0.0913005	0.00402985
0.0914005	-0.005905	0.0914005	260792	0.0914005	335320	0.0914005	0.00494341
0.0915005	-0.00654849	0.0915005	268574	0.0915005	338508	0.0915005	0.00493421
0.0916005	-0.00699358	0.0916005	277636	0.0916005	342926	0.0916005	0.00529058
0.0917005	-0.00732922	0.0917005	287400	0.0917005	345988	0.0917005	0.0052572
0.0918005	-0.00729126	0.0918005	294931	0.0918005	350005	0.0918005	0.00517895
0.0919005	-0.00794299	0.0919005	303867	0.0919005	353067	0.0919005	0.00521539
0.0920005	-0.007823	0.0920005	312151	0.0920005	354172	0.0920005	0.00551211
0.0921005	-0.00806509	0.0921005	319255	0.0921005	358263	0.0921005	0.00588478
0.0922005	-0.0085374	0.0922005	328542	0.0922005	360673	0.0922005	0.00588344
0.0923005	-0.00774651	0.0923005	335345	0.0923005	363861	0.0923005	0.00576107
0.0924005	-0.0088949	0.0924005	343553	0.0924005	365392	0.0924005	0.00566728
0.0925005	-0.00946995	0.0925005	350256	0.0925005	367927	0.0925005	0.00590492
0.0926005	-0.00855312	0.0926005	357736	0.0926005	369785	0.0926005	0.0074031
0.0927005	-0.00902582	0.0927005	365141	0.0927005	371743	0.0927005	0.00718042
0.0928005	-0.00899016	0.0928005	372571	0.0928005	373776	0.0928005	0.00843539
0.0929005	-0.00883394	0.0929005	378947	0.0929005	373952	0.0929005	0.0084774
0.0930005	-0.00947455	0.0930005	384545	0.0930005	375684	0.0930005	0.00879943
0.0931005	-0.0100889	0.0931005	391900	0.0931005	376387	0.0931005	0.0096309
0.0932005	-0.00904345	0.0932005	397774	0.0932005	377115	0.0932005	0.00988025
0.0933005	-0.0101316	0.0933005	404074	0.0933005	378872	0.0933005	0.0102464
0.0934005	-0.00928612	0.0934005	409321	0.0934005	377968	0.0934005	0.00943699
0.0935005	-0.0101014	0.0935005	414492	0.0935005	378797	0.0935005	0.00966389
0.0936005	-0.00979274	0.0936005	420943	0.0936005	378270	0.0936005	0.0112455
0.0937005	-0.0105403	0.0937005	425838	0.0937005	378897	0.0937005	0.0112344
0.0938005	-0.010308	0.0938005	431787	0.0938005	378420	0.0938005	0.0115789
0.0939005	-0.0101098	0.0939005	436707	0.0939005	377240	0.0939005	0.0119356
0.0940005	-0.0102654	0.0940005	439770	0.0940005	376738	0.0940005	0.0113817
0.0941005	-0.0101506	0.0941005	445418	0.0941005	375709	0.0941005	0.0117354
0.0942005	-0.00999842	0.0942005	449710	0.0942005	375659	0.0942005	0.0115553
0.0943005	-0.0101084	0.0943005	454580	0.0943005	373927	0.0943005	0.0123043
0.0944005	-0.010114	0.0944005	457793	0.0944005	373098	0.0944005	0.0123499
0.0945005	-0.00999842	0.0945005	462111	0.0945005	370212	0.0945005	0.0127496
0.0946005	-0.0104094	0.0946005	465525	0.0946005	368806	0.0946005	0.0120714
0.0947005	-0.00903962	0.0947005	468989	0.0947005	368053	0.0947005	0.0123008
0.0948005	-0.0103302	0.0948005	472679	0.0948005	365267	0.0948005	0.0124067
0.0949005	-0.00946305	0.0949005	474436	0.0949005	363786	0.0949005	0.0124836
0.0950005	-0.00948969	0.0950005	477549	0.0950005	361376	0.0950005	0.012661
0.0951005	-0.00913086	0.0951005	479858	0.0951005	357786	0.0951005	0.0128818
0.0952005	-0.00881381	0.0952005	481816	0.0952005	356431	0.0952005	0.0124067
0.0953005	-0.0101819	0.0953005	485255	0.0953005	352640	0.0953005	0.0126058
0.0954005	-0.00992386	0.0954005	485381	0.0954005	350231	0.0954005	0.0128586
0.0955005	-0.00983683	0.0955005	487740	0.0955005	346189	0.0955005	0.0109835
0.0956005	-0.010258	0.0956005	488418	0.0956005	343001	0.0956005	0.0129804
0.0957005	-0.00975115	0.0957005	490125	0.0957005	339637	0.0957005	0.0120724
0.0958005	-0.00925718	0.0958005	490878	0.0958005	336500	0.0958005	0.012129
0.0959005	-0.00956541	0.0959005	491280	0.0959005	332082	0.0959005	0.0117081
0.0960005	-0.00882742	0.0960005	491656	0.0960005	326986	0.0960005	0.0112317
0.0961005	-0.00920753	0.0961005	491455	0.0961005	323447	0.0961005	0.0124871
0.0962005	-0.00850788	0.0962005	492259	0.0962005	318753	0.0962005	0.0121859
0.0963005	-0.00886269	0.0963005	491681	0.0963005	314561	0.0963005	0.0124648
0.0964005	-0.00784408	0.0964005	491857	0.0964005	308963	0.0964005	0.0119972
0.0965005	-0.00859165	0.0965005	489698	0.0965005	303742	0.0965005	0.0124773
0.0966005	-0.00924683	0.0966005	489045	0.0966005	299650	0.0966005	0.0116575
0.0967005	-0.00920523	0.0967005	488920	0.0967005	294077	0.0967005	0.012143
0.0968005	-0.00853453	0.0968005	487087	0.0968005	289634	0.0968005	0.0113391
0.0969005	-0.00862807	0.0969005	486309	0.0969005	284288	0.0969005	0.0118696
0.0970005	-0.00833	0.0970005	484627	0.0970005	276883	0.0970005	0.0119247
0.0971005	-0.00705377	0.0971005	481364	0.0971005	272615	0.0971005	0.0106266
0.0972005	-0.00767042	0.0972005	480460	0.0972005	266616	0.0972005	0.0107662
0.0973005	-0.00741011	0.0973005	477373	0.0973005	261344	0.0973005	0.0100013
0.0974005	-0.00833594	0.0974005	475390	0.0974005	254592	0.0974005	0.0114824
0.0975005	-0.00728206	0.0975005	471750	0.0975005	248844	0.0975005	0.0111523
0.0976005	-0.00719715	0.0976005	469014	0.0976005	242618	0.0976005	0.0095607
0.0977005	-0.00673385	0.0977005	465901	0.0977005	236519	0.0977005	0.00935528
0.0978005	-0.00719983	0.0978005	463014	0.0978005	230394	0.0978005	0.00959734
0.0979005	-0.00760678	0.0979005	459224	0.0979005	222562	0.0979005	0.00893677
0.0980005	-0.00613407	0.0980005	454128	0.0980005	216161	0.0980005	0.00837977
0.0981005	-0.00539857	0.0981005	450589	0.0981005	209183	0.0981005	0.00812102
0.0982005	-0.00549307	0.0982005	445945	0.0982005	201954	0.0982005	0.00739869
0.0983005	-0.00494102	0.0983005	441652	0.0983005	196080	0.0983005	0.00705057
0.0984005	-0.00561077	0.0984005	437134	0.0984005	187645	0.0984005	0.0067059
0.0985005	-0.00567824	0.0985005	431210	0.0985005	180968	0.0985005	0.00571926
0.0986005	-0.00463279	0.0986005	426842	0.0986005	173011	0.0986005	0.00616156
0.0987005	-0.00456513	0.0987005	420943	0.0987005	166384	0.0987005	0.0052572
0.0988005	-0.00462992	0.0988005	416450	0.0988005	158753	0.0988005	0.00524627
0.0989005	-0.00455861	0.0989005	410375	0.0989005	150194	0.0989005	0.0052572
0.0990005	-0.0044783	0.0990005	403045	0.0990005	142738	0.0990005	0.00509072
0.0991005	-0.00465675	0.0991005	397749	0.0991005	135007	0.0991005	0.00509628
0.0992005	-0.00408036	0.0992005	391574	0.0992005	128054	0.0992005	0.00546339
0.0993005	-0.00338589	0.0993005	385875	0.0993005	119745	0.0993005	0.00481337
0.0994005	-0.00453964	0.0994005	378546	0.0994005	112340	0.0994005	0.0050934
0.0995005	-0.00362204	0.0995005	372521	0.0995005	103103	0.0995005	0.00500863
0.0996005	-0.00348825	0.0996005	364714	0.0996005	95346.4	0.0996005	0.00375615
0.0997005	-0.00256279	0.0997005	357736	0.0997005	88518.8	0.0997005	0.00392052
0.0998005	-0.00365348	0.0998005	351611	0.0998005	79758.3	0.0998005	0.00217357
0.0999005	-0.00304756	0.0999005	343277	0.0999005	72227.8	0.0999005	0.0011012
0.1	-0.00233028	0.1	336274	0.1	63969.4	0.1	0.00162003
0.100101	-0.00196378	0.100101	328467	0.100101	55058.3	0.100101	0.0010005
0.100201	-0.00158655	0.100201	320008	0.100201	48255.8	0.100201	0.00112709
0.100301	-0.00133314	0.100301	313305	0.100301	38792.5	0.100301	0.000769954
0.100401	-0.00166226	0.100401	303817	0.100401	31362.4	0.100401	0.000802945
0.100501	-0.000685247	0.100501	296211	0.100501	22099.9	0.100501	0.000306173
0.100601	-0.00148265	0.100601	286948	0.100601	14167.8	0.100601	0.000997817
0.100701	-0.00110695	0.100701	278790	0.100701	6059.98	0.100701	9.26954e-05
0.100801	-0.000502763	0.100801	270130	0.100801	-1570.9	0.100801	0.000815604
0.100901	-0.00107398	0.100901	261821	0.100901	-10607.5	0.100901	-0.000697728
0.101001	-0.000437782	0.101001	252283	0.101001	-19819.7	0.101001	-0.00288161
0.101101	-0.000677963	0.101101	242493	0.101101	-27274.9	0.101101	-0.00188001
0.101201	0.00052524	0.101201	234034	0.101201	-35809.4	0.101201	-0.00352165
0.101301	0.00122086	0.101301	224420	0.101301	-43616	0.101301	-0.00274964
0.101401	0.00014053	0.101401	215408	0.101401	-52853.4	0.101401	-0.00433126
0.101501	0.000590221	0.101501	204991	0.101501	-61463.2	0.101501	-0.00432378
0.101601	0.000233113	0.101601	195151	0.101601	-68642.2	0.101601	-0.004328
0.101701	0.000671879	0.101701	186415	0.101701	-77176.7	0.101701	-0.0046556
0.101801	0.000913401	0.101801	176274	0.101801	-84330.7	0.101801	-0.00517941
0.101901	0.00201559	0.101901	167112	0.101901	-92312.9	0.101901	-0.00589734
0.102001	0.00144724	0.102001	157348	0.102001	-102052	0.102001	-0.00547556
0.102101	0.00121818	0.102101	145625	0.102101	-108604	0.102101	-0.00709362
0.102201	0.00148999	0.102201	137015	0.102201	-116762	0.102201	-0.00534993
0.102301	0.0018377	0.102301	126573	0.102301	-123941	0.102301	-0.00805378
0.102401	0.00165407	0.102401	117110	0.102401	-132526	0.102401	-0.00744864
0.102501	0.00243633	0.102501	106165	0.102501	-139830	0.102501	-0.0084278
0.102601	0.00242042	0.102601	96325.4	0.102601	-147260	0.102601	-0.00867561
0.102701	0.0027436	0.102701	86109	0.102701	-154414	0.102701	-0.00888717
0.102801	0.00243001	0.102801	76043.3	0.102801	-161518	0.102801	-0.00883001
0.102901	0.00296097	0.102901	66228.5	0.102901	-170404	0.102901	-0.00897368
0.103001	0.00234835	0.103001	54531.2	0.103001	-177357	0.103001	-0.00880892
0.103101	0.00258757	0.103101	44390.1	0.103101	-184962	0.103101	-0.00992483
0.103201	0.00262591	0.103201	33696.8	0.103201	-192091	0.103201	-0.00992752
0.103301	0.00265198	0.103301	22978.4	0.103301	-198316	0.103301	-0.00982145
0.103401	0.0029303	0.103401	13716	0.103401	-206575	0.103401	-0.0102547
0.103501	0.00403805	0.103501	1918.22	0.103501	-212976	0.103501	-0.0100867
0.103601	0.00445113	0.103601	-8072.21	0.103601	-220456	0.103601	-0.0103315
0.103701	0.00472658	0.103701	-19242.4	0.103701	-226330	0.103701	-0.0103863
0.103801	0.00433267	0.103801	-28856.3	0.103801	-232931	0.103801	-0.0108324
0.103901	0.00443828	0.103901	-39549.6	0.103901	-240462	0.103901	-0.0106021
0.104001	0.00434723	0.104001	-50569.1	0.104001	-246687	0.104001	-0.0105896
0.104101	0.00368324	0.104101	-61136.9	0.104101	-252787	0.104101	-0.00950305
0.104201	0.00324658	0.104201	-71679.5	0.104201	-258108	0.104201	-0.0112978
0.104301	0.00410015	0.104301	-80942	0.104301	-264509	0.104301	-0.0104557
0.104401	0.00428762	0.104401	-91911.3	0.104401	-269830	0.104401	-0.010823
0.104501	0.00433497	0.104501	-101626	0.104501	-276809	0.104501	-0.0113651
0.104601	0.0037118	0.104601	-113248	0.104601	-282256	0.104601	-0.0105649
0.104701	0.00389831	0.104701	-123288	0.104701	-286297	0.104701	-0.0108426
0.104801	0.00454409	0.104801	-131948	0.104801	-292371	0.104801	-0.0109794
0.104901	0.0049175	0.104901	-142616	0.104901	-297116	0.104901	-0.0110254
0.105001	0.00488663	0.105001	-152029	0.105001	-302186	0.105001	-0.0104122
0.105101	0.00526789	0.105101	-161869	0.105101	-307959	0.105101	-0.0112299
0.105201	0.00603521	0.105201	-173215	0.105201	-311197	0.105201	-0.0107381
0.105301	0.00526751	0.105301	-181273	0.105301	-316820	0.105301	-0.0114334
0.105401	0.00574461	0.105401	-191790	0.105401	-320686	0.105401	-0.0112358
0.105501	0.00577682	0.105501	-200701	0.105501	-326158	0.105501	-0.0107914
0.105601	0.00610019	0.105601	-211093	0.105601	-329898	0.105601	-0.0111549
0.105701	0.00586039	0.105701	-220305	0.105701	-333688	0.105701	-0.0102486
0.105801	0.0059685	0.105801	-229417	0.105801	-336826	0.105801	-0.010056
0.105901	0.00543543	0.105901	-237625	0.105901	-341445	0.105901	-0.0109285
0.106001	0.00559146	0.106001	-247289	0.106001	-345888	0.106001	-0.0108073
0.106101	0.0061021	0.106101	-257631	0.106101	-348398	0.106101	-0.0106067
0.106201	0.0060423	0.106201	-265839	0.106201	-351786	0.106201	-0.0108633
0.106301	0.00554143	0.106301	-274800	0.106301	-354322	0.106301	-0.0100779
0.106401	0.00641512	0.106401	-283109	0.106401	-358237	0.106401	-0.0103863
0.106501	0.00599955	0.106501	-291719	0.106501	-361400	0.106501	-0.0102064
0.106601	0.00591579	0.106601	-301107	0.106601	-362680	0.106601	-0.0103219
0.106701	0.00570781	0.106701	-308788	0.106701	-365216	0.106701	-0.0102637
0.106801	0.00578391	0.106801	-317197	0.106801	-366621	0.106801	-0.0101826
0.106901	0.00551536	0.106901	-324326	0.106901	-368328	0.106901	-0.00969812
0.107001	0.00599955	0.107001	-332032	0.107001	-372093	0.107001	-0.00995475
0.107101	0.00559031	0.107101	-341595	0.107101	-371968	0.107101	-0.00966474
0.107201	0.0058117	0.107201	-347921	0.107201	-373775	0.107201	-0.00880067
0.107301	0.00566027	0.107301	-355200	0.107301	-374277	0.107301	-0.00997432
0.107401	0.0055328	0.107401	-361526	0.107401	-376210	0.107401	-0.00871896
0.107501	0.00564513	0.107501	-369232	0.107501	-376988	0.107501	-0.00970061
0.107601	0.00554986	0.107601	-375633	0.107601	-377515	0.107601	-0.00813012
0.107701	0.0050072	0.107701	-382887	0.107701	-377089	0.107701	-0.00836393
0.107801	0.00550692	0.107801	-389112	0.107801	-377239	0.107801	-0.00744864
0.107901	0.00534476	0.107901	-394208	0.107901	-379147	0.107901	-0.00744864
0.108001	0.00472792	0.108001	-401512	0.108001	-378745	0.108001	-0.00841687
0.108101	0.00445017	0.108101	-407311	0.108101	-378695	0.108101	-0.0077235
0.108201	0.00469763	0.108201	-413310	0.108201	-378268	0.108201	-0.00695322
0.108301	0.0044795	0.108301	-419284	0.108301	-377139	0.108301	-0.00665707
0.108401	0.00405913	0.108401	-423049	0.108401	-377817	0.108401	-0.00644206
0.108501	0.00464645	0.108501	-429525	0.108501	-376310	0.108501	-0.00575828
0.108601	0.0039999	0.108601	-434194	0.108601	-375733	0.108601	-0.00589638
0.108701	0.00449713	0.108701	-439968	0.108701	-373449	0.108701	-0.00561442
0.108801	0.00467003	0.108801	-444009	0.108801	-371817	0.108801	-0.00488001
0.108901	0.00412181	0.108901	-448678	0.108901	-371842	0.108901	-0.00464102
0.109001	0.00527671	0.109001	-452343	0.109001	-369332	0.109001	-0.00394343
0.109101	0.00483162	0.109101	-457262	0.109101	-367224	0.109101	-0.00460957
0.109201	0.00503212	0.109201	-461505	0.109201	-364136	0.109201	-0.00431802
0.109301	0.00554564	0.109301	-464190	0.109301	-362254	0.109301	-0.0039231
0.109401	0.00448544	0.109401	-467780	0.109401	-359417	0.109401	-0.00301664
0.109501	0.00457016	0.109501	-470416	0.109501	-357459	0.109501	-0.00247383
0.109601	0.00474172	0.109601	-474934	0.109601	-354297	0.109601	-0.00243835
0.109701	0.00514905	0.109701	-477846	0.109701	-350054	0.109701	-0.00286626
0.109801	0.00380381	0.109801	-478950	0.109801	-347896	0.109801	-0.00287202
0.109901	0.00354254	0.109901	-481485	0.109901	-344206	0.109901	-0.00215064
0.110001	0.00339571	0.110001	-482841	0.110001	-340717	0.110001	-0.00161858
0.110101	0.00357858	0.110101	-484623	0.110101	-337705	0.110101	-0.00218919
0.110201	0.00431081	0.110201	-488112	0.110201	-332182	0.110201	-0.00128215
0.110301	0.00457764	0.110301	-487761	0.110301	-329496	0.110301	-0.00094784
0.110401	0.00378924	0.110401	-489392	0.110401	-324878	0.110401	-0.000639036
0.110501	0.00433209	0.110501	-489769	0.110501	-321414	0.110501	-0.000724772
0.110601	0.00462134	0.110601	-491501	0.110601	-316419	0.110601	-0.000616403
0.110701	0.00366388	0.110701	-491877	0.110701	-311900	0.110701	-0.00048636
0.110801	0.00398476	0.110801	-492103	0.110801	-306604	0.110801	-0.000428244
0.110901	0.00392246	0.110901	-491074	0.110901	-302337	0.110901	-0.000305106
0.111001	0.00427267	0.111001	-491174	0.111001	-297894	0.111001	-0.000433422
0.111101	0.00369704	0.111101	-492304	0.111101	-291769	0.111101	-0.000122125
0.111201	0.00436353	0.111201	-491300	0.111201	-286724	0.111201	-0.000456247
0.111301	0.00441011	0.111301	-490647	0.111301	-280699	0.111301	-0.000229918
0.111401	0.00354005	0.111401	-489367	0.111401	-276758	0.111401	0.000229643
0.111501	0.00386649	0.111501	-487510	0.111501	-270935	0.111501	-9.27788e-05
0.111601	0.00323987	0.111601	-487585	0.111601	-263681	0.111601	0.000837661
0.111701	0.00344363	0.111701	-485401	0.111701	-258083	0.111701	0.000894819
0.111801	0.00352721	0.111801	-483845	0.111801	-250929	0.111801	0.0019365
0.111901	0.00233493	0.111901	-480582	0.111901	-244779	0.111901	0.000958498
0.112001	0.00294219	0.112001	-478272	0.112001	-239909	0.112001	0.000712989
0.112101	0.00264508	0.112101	-477293	0.112101	-232053	0.112101	0.00176657
0.112201	0.00283082	0.112201	-473880	0.112201	-225702	0.112201	0.00193229
0.112301	0.00269127	0.112301	-470767	0.112301	-218347	0.112301	0.00338098
0.112401	0.00281817	0.112401	-466600	0.112401	-212449	0.112401	0.00222843
0.112501	0.00201041	0.112501	-463814	0.112501	-205270	0.112501	0.00329141
0.112601	0.00277025	0.112601	-459572	0.112601	-197915	0.112601	0.00353001
0.112701	0.00257377	0.112701	-456635	0.112701	-190083	0.112701	0.003811
0.112801	0.00252317	0.112801	-452393	0.112801	-183080	0.112801	0.00433961
0.112901	0.00289503	0.112901	-446695	0.112901	-177081	0.112901	0.00388024
0.113001	0.00286762	0.113001	-443231	0.113001	-169274	0.113001	0.00441039
0.113101	0.00204798	0.113101	-438185	0.113101	-161919	0.113101	0.00218547
0.113201	0.00159752	0.113201	-433466	0.113201	-154113	0.113201	0.00375864
0.113301	0.00115454	0.113301	-429224	0.113301	-146331	0.113301	0.00461198
0.113401	0.00159426	0.113401	-422221	0.113401	-139880	0.113401	0.00283875
0.113501	0.000461601	0.113501	-417828	0.113501	-131396	0.113501	0.00376766
0.113601	0.00180895	0.113601	-411678	0.113601	-123891	0.113601	0.00370935
0.113701	0.00129255	0.113701	-406859	0.113701	-114980	0.113701	0.00434748
0.113801	0.0014551	0.113801	-400483	0.113801	-107223	0.113801	0.00378127
0.113901	0.00140948	0.113901	-394208	0.113901	-101023	0.113901	0.00372201
0.114001	0.00128949	0.114001	-387129	0.114001	-91936.4	0.114001	0.00425215
0.114101	0.00120074	0.114101	-381456	0.114101	-83778.4	0.114101	0.00428764
0.114201	0.000966689	0.114201	-375507	0.114201	-74942.7	0.114201	0.00323482
0.114301	0.00149305	0.114301	-367751	0.114301	-67462.4	0.114301	0.00472821
0.114401	0.0014758	0.114401	-361074	0.114401	-58576.5	0.114401	0.00404539
0.114501	0.000466968	0.114501	-353167	0.114501	-50795	0.114501	0.0039984
0.114601	0.00139836	0.114601	-347017	0.114601	-42310.7	0.114601	0.00429934
0.114701	0.00216088	0.114701	-339989	0.114701	-33123.6	0.114701	0.00413342
0.114801	0.00150647	0.114801	-331078	0.114801	-25944.5	0.114801	0.00439831
0.114901	0.00194466	0.114901	-323397	0.114901	-17259.4	0.114901	0.00390288
0.115001	0.00170007	0.115001	-314436	0.115001	-9076.27	0.115001	0.00391784
0.115101	0.00208076	0.115101	-306303	0.115101	-968.464	0.115101	0.00496604
0.115201	0.00106157	0.115201	-300027	0.115201	8720.74	0.115201	0.00330694
0.115301	0.00201942	0.115301	-290162	0.115301	15598.6	0.115301	0.00303381
0.115401	0.00138763	0.115401	-281779	0.115401	24534.7	0.115401	0.00293983
0.115501	0.00177349	0.115501	-272315	0.115501	31889.5	0.115501	0.00416392
0.115601	0.00155018	0.115601	-264208	0.115601	40725.3	0.115601	0.0028539
0.115701	0.00133549	0.115701	-254970	0.115701	48908.4	0.115701	0.00380122
0.115801	0.00174512	0.115801	-245934	0.115801	56890.7	0.115801	0.00314142
0.115901	0.000831552	0.115901	-236144	0.115901	64747.5	0.115901	0.00392263
0.116001	0.00183272	0.116001	-226606	0.116001	72604.3	0.116001	0.00374809
0.116101	0.0021513	0.116101	-218448	0.116101	81565.6	0.116101	0.00394929
0.116201	0.00208938	0.116201	-208759	0.116201	89196.5	0.116201	0.00302768
0.116301	0.0022688	0.116301	-199320	0.116301	97781.3	0.116301	0.0030856
0.116401	0.00292551	0.116401	-189832	0.116401	104182	0.116401	0.00327223
0.116501	0.00255652	0.116501	-178838	0.116501	112591	0.116501	0.00198004
0.116601	0.00138226	0.116601	-170479	0.116601	121678	0.116601	0.00381446
0.116701	0.00160826	0.116701	-160212	0.116701	128807	0.116701	0.00159931
0.116801	0.00170007	0.116801	-150799	0.116801	137191	0.116801	0.00263429
0.116901	0.00263549	0.116901	-139956	0.116901	145048	0.116901	0.00273191
0.117001	0.002928	0.117001	-130015	0.117001	151599	0.117001	0.00129607
0.117101	0.00275415	0.117101	-120552	0.117101	160586	0.117101	0.00225509
0.117201	0.00284711	0.117201	-110135	0.117201	167213	0.117201	0.00199903
0.117301	0.00255364	0.117301	-100044	0.117301	175321	0.117301	0.00231148
0.117401	0.00213251	0.117401	-88899.1	0.117401	181797	0.117401	0.00127478
0.117501	0.00260655	0.117501	-79109.5	0.117501	189378	0.117501	0.0010989
0.117601	0.00263607	0.117601	-68090	0.117601	196933	0.117601	-0.000441862
0.117701	0.00273517	0.117701	-59028.3	0.117701	204363	0.117701	0.00174202
0.117801	0.00274475	0.117801	-48184.5	0.117801	210990	0.117801	0.000738499
0.117901	0.00224197	0.117901	-36411.9	0.117901	216713	0.117901	0.00121782
0.118001	0.00205277	0.118001	-26697.6	0.118001	224194	0.118001	0.00128955
0.118101	0.00261402	0.118101	-15552.5	0.118101	230645	0.118101	0.000721428
0.118201	0.00281989	0.118201	-4884.31	0.118201	237196	0.118201	0.000474385
0.118301	0.0022182	0.118301	4453.48	0.118301	243472	0.118301	0.00130317
0.118401	0.00235678	0.118401	16527.3	0.118401	248869	0.118401	0.000774558
0.118501	0.0026514	0.118501	26166.3	0.118501	255922	0.118501	0.000642405
0.118601	0.00238055	0.118601	37336.6	0.118601	261545	0.118601	0.000125877
0.118701	0.00274322	0.118701	46799.9	0.118701	268423	0.118701	6.73773e-05
0.118801	0.00205354	0.118801	57593.6	0.118801	274146	0.118801	0.000298693
0.118901	0.00178518	0.118901	68086	0.118901	278062	0.118901	-0.000105821
0.119001	0.00185304	0.119001	79256.3	0.119001	284514	0.119001	0.000113986
0.119101	0.00240202	0.119101	89045.9	0.119101	290011	0.119101	0.000170184
0.119201	0.00144322	0.119201	98308.4	0.119201	296010	0.119201	-0.000532777
0.119301	0.00109128	0.119301	109278	0.119301	300428	0.119301	-0.000139963
0.119401	0.00178576	0.119401	119218	0.119401	305951	0.119401	-5.40345e-05
0.119501	0.00106387	0.119501	129635	0.119501	310720	0.119501	-0.000130948
0.119601	0.00131785	0.119601	139375	0.119601	315540	0.119601	0.000241535
0.119701	0.00261728	0.119701	148537	0.119701	320711	0.119701	0.000255537
0.119801	0.00215034	0.119801	159381	0.119801	323949	0.119801	-2.46885e-05
0.119901	0.00127741	0.119901	168920	0.119901	328567	0.119901	-0.000970281
0.120001	0.00195904	0.120001	179738	0.120001	332534	0.120001	-0.000110041
0.120101	0.00216644	0.120101	189327	0.120101	336274	0.120101	-0.000695043
0.120201	0.00230407	0.120201	197184	0.120201	341244	0.120201	-0.000708852
0.120301	0.00266923	0.120301	207852	0.120301	343177	0.120301	-0.00025025
0.120401	0.00175144	0.120401	217266	0.120401	347394	0.120401	-0.000844841
0.120501	0.00185495	0.120501	227357	0.120501	349879	0.120501	0.000373688
0.120601	0.00131747	0.120601	236017	0.120601	353619	0.120601	8.21409e-07
0.120701	0.00169739	0.120701	245832	0.120701	356330	0.120701	-0.00023433
0.120801	0.00150187	0.120801	254567	0.120801	358589	0.120801	-0.000183694
0.120901	0.000958255	0.120901	263654	0.120901	361250	0.120901	-0.000105054
0.121001	0.00126073	0.121001	273142	0.121001	363284	0.121001	0.000148702
0.121101	0.000913209	0.121101	280798	0.121101	366195	0.121101	0.000347219
0.121201	0.00178921	0.121201	289735	0.121201	367727	0.121201	0.000119548
0.121301	0.00204338	0.121301	298119	0.121301	370262	0.121301	0.000924356
0.121401	0.00183732	0.121401	306101	0.121401	370538	0.121401	0.000308666
0.121501	0.00109109	0.121501	315590	0.121501	372345	0.121501	2.03854e-05
0.121601	0.00118981	0.121601	322242	0.121601	374780	0.121601	2.03854e-05
0.121701	0.00106061	0.121701	330776	0.121701	375282	0.121701	0.00103177
0.121801	0.00116796	0.121801	337579	0.121801	376889	0.121801	0.00205734
0.121901	0.000158356	0.121901	345637	0.121901	377742	0.121901	0.00223591
0.122001	0.00107844	0.122001	352992	0.122001	377265	0.122001	0.00201227
0.122101	0.000920493	0.122101	360271	0.122101	379098	0.122101	9.61479e-05
0.122201	0.00121511	0.122201	367149	0.122201	378495	0.122201	0.00158915
0.122301	0.000409846	0.122301	373651	0.122301	379374	0.122301	0.00209839
0.122401	0.000398153	0.122401	381131	0.122401	378295	0.122401	0.00178767
0.122501	-3.60117e-05	0.122501	387306	0.122501	378270	0.122501	0.00226564
0.122601	0.000407163	0.122601	394209	0.122601	378144	0.122601	0.00212083
0.122701	-0.000587488	0.122701	398903	0.122701	377968	0.122701	0.00253858
0.122801	-0.000715149	0.122801	405053	0.122801	376788	0.122801	0.00225893
0.122901	-0.000754253	0.122901	412057	0.122901	374705	0.122901	0.00238878
0.123001	-0.00137876	0.123001	417178	0.123001	374128	0.123001	0.00143033
0.123101	-0.00131761	0.123101	423253	0.123101	372345	0.123101	0.00243462
0.123201	-0.00172015	0.123201	428649	0.123201	371040	0.123201	0.00173722
0.123301	-0.0029452	0.123301	432440	0.123301	368831	0.123301	0.00334454
0.123401	-0.00270943	0.123401	438590	0.123401	366246	0.123401	0.00348858
0.123501	-0.0020579	0.123501	442732	0.123501	365016	0.123501	0.00406533
0.123601	-0.00299945	0.123601	447853	0.123601	362279	0.123601	0.00315734
0.123701	-0.00314302	0.123701	451492	0.123701	360648	0.123701	0.00348379
0.123801	-0.00369642	0.123801	455860	0.123801	358012	0.123801	0.00537324
0.123901	-0.0034018	0.123901	460103	0.123901	353368	0.123901	0.00439735
0.124001	-0.00317925	0.124001	464169	0.124001	351661	0.124001	0.00404078
0.124101	-0.00304392	0.124101	467533	0.124101	348323	0.124101	0.00409526
0.124201	-0.00382446	0.124201	469616	0.124201	345787	0.124201	0.00524243
0.124301	-0.0037775	0.124301	473181	0.124301	341621	0.124301	0.00507767
0.124401	-0.00489693	0.124401	475490	0.124401	338608	0.124401	0.00455923
0.124501	-0.00388331	0.124501	478327	0.124501	334617	0.124501	0.00488146
0.124601	-0.00516088	0.124601	481314	0.124601	330751	0.124601	0.00429377
0.124701	-0.00472289	0.124701	482418	0.124701	327312	0.124701	0.0054304
0.124801	-0.0054279	0.124801	484878	0.124801	321840	0.124801	0.00578332
0.124901	-0.00561652	0.124901	485933	0.124901	317849	0.124901	0.0061746
0.125001	-0.0055615	0.125001	488267	0.125001	313105	0.125001	0.0054047
0.125101	-0.00755656	0.125101	489397	0.125101	308109	0.125101	0.00647707
0.125201	-0.00599011	0.125201	489121	0.125201	304470	0.125201	0.00557502
0.125301	-0.00769418	0.125301	490602	0.125301	298018	0.125301	0.00588344
0.125401	-0.00734359	0.125401	491079	0.125401	293500	0.125401	0.00571005
0.125501	-0.00652683	0.125501	492259	0.125501	287400	0.125501	0.00480857
0.125601	-0.00737867	0.125601	491731	0.125601	282606	0.125601	0.00546589
0.125701	-0.0077285	0.125701	492359	0.125701	276832	0.125701	0.00517703
0.125801	-0.00823416	0.125801	490953	0.125801	270783	0.125801	0.00512141
0.125901	-0.00818566	0.125901	490602	0.125901	264758	0.125901	0.0053297
0.126001	-0.00813621	0.126001	490878	0.126001	258533	0.126001	0.00539511
0.126101	-0.00857938	0.126101	489221	0.126101	253186	0.126101	0.00563563
0.126201	-0.00849696	0.126201	488543	0.126201	246534	0.126201	0.00548526
0.126301	-0.00920293	0.126301	487238	0.126301	240761	0.126301	0.00602864
0.126401	-0.00906243	0.126401	484828	0.126401	232703	0.126401	0.00563563
0.126501	-0.00869631	0.126501	484276	0.126501	226453	0.126501	0.00639095
0.126601	-0.00944292	0.126601	481063	0.126601	220930	0.126601	0.00519103
0.126701	-0.00890103	0.126701	479507	0.126701	213676	0.126701	0.00594635
0.126801	-0.00894703	0.126801	475992	0.126801	207300	0.126801	0.00551364
0.126901	-0.00887247	0.126901	473708	0.126901	200397	0.126901	0.00487187
0.127001	-0.00958247	0.127001	470972	0.127001	192189	0.127001	0.0057722
0.127101	-0.00895087	0.127101	468361	0.127101	186390	0.127101	0.0056644
0.127201	-0.0101654	0.127201	464646	0.127201	178283	0.127201	0.00586541
0.127301	-0.0100205	0.127301	460002	0.127301	171555	0.127301	0.00573345
0.127401	-0.00994628	0.127401	456915	0.127401	163297	0.127401	0.00527351
0.127501	-0.0101987	0.127501	452522	0.127501	156017	0.127501	0.00621737
0.127601	-0.0102175	0.127601	448681	0.127601	148763	0.127601	0.00512141
0.127701	-0.0108997	0.127701	443510	0.127701	141785	0.127701	0.00581171
0.127801	-0.0104585	0.127801	438389	0.127801	133752	0.127801	0.00555431
0.127901	-0.0113078	0.127901	434323	0.127901	124640	0.127901	0.00555335
0.128001	-0.0106488	0.128001	428951	0.128001	117361	0.128001	0.00619762
0.128101	-0.0108261	0.128101	424508	0.128101	109228	0.128101	0.0051542
0.128201	-0.011714	0.128201	419086	0.128201	101471	0.128201	0.00569816
0.128301	-0.011212	0.128301	411655	0.128301	93037.1	0.128301	0.00548392
0.128401	-0.0107588	0.128401	407062	0.128401	84176.2	0.128401	0.00563563
0.128501	-0.011369	0.128501	401062	0.128501	76796.3	0.128501	0.0058142
0.128601	-0.0113274	0.128601	395615	0.128601	68337.1	0.128601	0.00526794
0.128701	-0.0109969	0.128701	388586	0.128701	61208.2	0.128701	0.00542714
0.128801	-0.0113803	0.128801	382537	0.128801	52799.2	0.128801	0.0062962
0.128901	-0.0113268	0.128901	375508	0.128901	42532.6	0.128901	0.00523534
0.129001	-0.0114437	0.129001	368706	0.129001	35654.8	0.129001	0.00553915
0.129101	-0.0113692	0.129101	362531	0.129101	27371.2	0.129101	0.00588574
0.129201	-0.011344	0.129201	354347	0.129201	19690.1	0.129201	0.00593063
0.129301	-0.0110964	0.129301	347469	0.129301	10678.7	0.129301	0.00578601
0.129401	-0.0110295	0.129401	339788	0.129401	2821.87	0.129401	0.00519909
0.129501	-0.0112384	0.129501	331806	0.129501	-5787.96	0.129501	0.00508516
0.129601	-0.0114903	0.129601	325229	0.129601	-13720.1	0.129601	0.00543616
0.129701	-0.0117868	0.129701	315866	0.129701	-21175.2	0.129701	0.00552247
0.129801	-0.010777	0.129801	308461	0.129801	-30638.5	0.129801	0.00420995
0.129901	-0.0115047	0.129901	299399	0.129901	-38520.4	0.129901	0.00552247
0.130001	-0.0109327	0.130001	291442	0.130001	-46954.5	0.130001	0.005159
0.130101	-0.011585	0.130101	282957	0.130101	-55413.7	0.130101	0.00519506
0.130201	-0.0110253	0.130201	274498	0.130201	-62266.4	0.130201	0.00540221
0.130301	-0.0105014	0.130301	265009	0.130301	-71754.8	0.130301	0.00513483
0.130401	-0.0104061	0.130401	255772	0.130401	-79360.6	0.130401	0.00322945
0.130501	-0.0099551	0.130501	247513	0.130501	-88246.5	0.130501	0.00323406
0.130601	-0.0086942	0.130601	237950	0.130601	-95676.5	0.130601	0.00337216
0.130701	-0.00947953	0.130701	229189	0.130701	-103784	0.130701	0.00366351
0.130801	-0.0103402	0.130801	218320	0.130801	-112068	0.130801	0.00370762
0.130901	-0.00898422	0.130901	209007	0.130901	-120326	0.130901	0.00363761
0.131001	-0.0087473	0.131001	200472	0.131001	-128334	0.131001	0.00310478
0.131101	-0.00813889	0.131101	190482	0.131101	-135387	0.131101	0.00187513
0.131201	-0.00738557	0.131201	181320	0.131201	-143269	0.131201	0.0011808
0.131301	-0.0068109	0.131301	171806	0.131301	-150373	0.131301	0.00265711
0.131401	-0.00668516	0.131401	160285	0.131401	-159510	0.131401	0.00115701
0.131501	-0.00692802	0.131501	151800	0.131501	-166889	0.131501	0.000910163
0.131601	-0.00633974	0.131601	141232	0.131601	-172939	0.131601	0.000642789
0.131701	-0.0066495	0.131701	131669	0.131701	-180871	0.131701	0.000151004
0.131801	-0.00535755	0.131801	120749	0.131801	-187473	0.131801	0.000599824
0.131901	-0.00677007	0.131901	110985	0.131901	-194476	0.131901	0.000170184
0.132001	-0.0057415	0.132001	100844	0.132001	-202910	0.132001	-0.000125385
0.132101	-0.00499987	0.132101	91154.5	0.132101	-208332	0.132101	-0.000956471
0.132201	-0.00393257	0.132201	81038.5	0.132201	-216063	0.132201	-0.00121713
0.132301	-0.00484959	0.132301	69190.5	0.132301	-222113	0.132301	-0.0011617
0.132401	-0.0036784	0.132401	59275.4	0.132401	-229743	0.132401	-0.00182784
0.132501	-0.00466806	0.132501	48582.1	0.132501	-235918	0.132501	-0.0017795
0.132601	-0.00363565	0.132601	37989.2	0.132601	-242118	0.132601	-0.00218478
0.132701	-0.00284917	0.132701	28350.2	0.132701	-247465	0.132701	-0.00257012
0.132801	-0.00262088	0.132801	16426.9	0.132801	-254368	0.132801	-0.00201964
0.132901	-0.00325573	0.132901	6562.01	0.132901	-261622	0.132901	-0.0024301
0.133001	-0.0028231	0.133001	-4583.09	0.133001	-266919	0.133001	-0.00187368
0.133101	-0.00282617	0.133101	-14222.1	0.133101	-273043	0.133101	-0.00199931
0.133201	-0.00116733	0.133201	-24890.2	0.133201	-278365	0.133201	-0.00265509
0.133301	0.000178675	0.133301	-36562.5	0.133301	-284339	0.133301	-0.00336016
0.133401	-0.000473819	0.133401	-46728.6	0.133401	-290740	0.133401	-0.00301453
0.133501	0.000378027	0.133501	-57045.3	0.133501	-295208	0.133501	-0.00360605
0.133601	0.00025209	0.133601	-66734.5	0.133601	-300554	0.133601	-0.00389893
0.133701	0.000794748	0.133701	-77754.1	0.133701	-304546	0.133701	-0.00352338
0.133801	0.0013144	0.133801	-87292.6	0.133801	-309440	0.133801	-0.00364537
0.133901	0.00176544	0.133901	-98713.8	0.133901	-316193	0.133901	-0.00432627
0.134001	0.00188582	0.134001	-108930	0.134001	-319381	0.134001	-0.00531253
0.134101	0.00277906	0.134101	-117816	0.134101	-323798	0.134101	-0.00416381
0.134201	0.00288487	0.134201	-128760	0.134201	-327162	0.134201	-0.00525268
0.134301	0.00251032	0.134301	-138249	0.134301	-332007	0.134301	-0.00503748
0.134401	0.00391652	0.134401	-148390	0.134401	-335420	0.134401	-0.00544084
0.134501	0.00491251	0.134501	-159033	0.134501	-339487	0.134501	-0.00608914
0.134601	0.00395543	0.134601	-167642	0.134601	-342650	0.134601	-0.00772503
0.134701	0.00551402	0.134701	-178461	0.134701	-345235	0.134701	-0.00780444
0.134801	0.0050164	0.134801	-187548	0.134801	-349854	0.134801	-0.00809598
0.134901	0.00476702	0.134901	-198116	0.134901	-352765	0.134901	-0.00837103
0.135001	0.00617322	0.135001	-207278	0.135001	-355878	0.135001	-0.00853329
0.135101	0.00632925	0.135101	-216766	0.135101	-358765	0.135101	-0.00791358
0.135201	0.00635589	0.135201	-225225	0.135201	-359894	0.135201	-0.00853924
0.135301	0.00649467	0.135301	-235441	0.135301	-363835	0.135301	-0.00885706
0.135401	0.00692961	0.135401	-245633	0.135401	-365667	0.135401	-0.00880815
0.135501	0.00669364	0.135501	-253816	0.135501	-368529	0.135501	-0.00880815
0.135601	0.00721886	0.135601	-263053	0.135601	-369583	0.135601	-0.00906114
0.135701	0.00803141	0.135701	-271512	0.135701	-371441	0.135701	-0.00954007
0.135801	0.0090182	0.135801	-280900	0.135801	-373474	0.135801	-0.00938548
0.135901	0.00902337	0.135901	-290288	0.135901	-375055	0.135901	-0.0109539
0.136001	0.00720621	0.136001	-297793	0.136001	-376361	0.136001	-0.0102275
0.136101	0.0095298	0.136101	-306278	0.136101	-376285	0.136101	-0.00980093
0.136201	0.00846634	0.136201	-313406	0.136201	-377540	0.136201	-0.00967875
0.136301	0.0110131	0.136301	-321464	0.136301	-377691	0.136301	-0.0107722
0.136401	0.010655	0.136401	-331329	0.136401	-379599	0.136401	-0.0102862
0.136501	0.0111996	0.136501	-337579	0.136501	-379749	0.136501	-0.0107722
0.136601	0.0109147	0.136601	-345260	0.136601	-378143	0.136601	-0.010557
0.136701	0.0113667	0.136701	-351862	0.136701	-378620	0.136701	-0.0110254
0.136801	0.0118112	0.136801	-359995	0.136801	-377766	0.136801	-0.0106424
0.136901	0.0116508	0.136901	-366722	0.136901	-377390	0.136901	-0.0104872
0.137001	0.0125061	0.137001	-373600	0.137001	-377842	0.137001	-0.0112316
0.137101	0.0119149	0.137101	-380076	0.137101	-375457	0.137101	-0.0102597
0.137201	0.0125876	0.137201	-385749	0.137201	-375106	0.137201	-0.0112099
0.137301	0.0118172	0.137301	-393555	0.137301	-373499	0.137301	-0.010539
0.137401	0.0120735	0.137401	-399630	0.137401	-373173	0.137401	-0.0105689
0.137501	0.0122385	0.137501	-405880	0.137501	-371340	0.137501	-0.0100115
0.137601	0.0126435	0.137601	-411854	0.137601	-369332	0.137601	-0.0107484
0.137701	0.0127606	0.137701	-416171	0.137701	-366496	0.137701	-0.0109987
0.137801	0.013411	0.137801	-423200	0.137801	-365391	0.137801	-0.0115337
0.137901	0.0133679	0.137901	-427994	0.137901	-364011	0.137901	-0.0114642
0.138001	0.0131122	0.138001	-433868	0.138001	-360823	0.138001	-0.0111052
0.138101	0.0133156	0.138101	-438035	0.138101	-358388	0.138101	-0.01104
0.138201	0.0133796	0.138201	-442704	0.138201	-354999	0.138201	-0.0117477
0.138301	0.0132826	0.138301	-447473	0.138301	-353293	0.138301	-0.0118947
0.138401	0.013157	0.138401	-452217	0.138401	-350782	0.138401	-0.0114836
0.138501	0.0134611	0.138501	-456560	0.138501	-346339	0.138501	-0.0113488
0.138601	0.0133993	0.138601	-459346	0.138601	-342951	0.138601	-0.0112278
0.138701	0.0130438	0.138701	-463287	0.138701	-338282	0.138701	-0.0115423
0.138801	0.0130405	0.138801	-466249	0.138801	-334617	0.138801	-0.0109214
0.138901	0.0127175	0.138901	-471043	0.138901	-332634	0.138901	-0.0106345
0.139001	0.0124467	0.139001	-474206	0.139001	-327112	0.139001	-0.0115651
0.139101	0.012687	0.139101	-475361	0.139101	-322895	0.139101	-0.0103148
0.139201	0.0126232	0.139201	-478373	0.139201	-317573	0.139201	-0.0111085
0.139301	0.0129023	0.139301	-480105	0.139301	-313959	0.139301	-0.0103907
0.139401	0.0127081	0.139401	-482289	0.139401	-308863	0.139401	-0.0109151
0.139501	0.0126232	0.139501	-485727	0.139501	-303767	0.139501	-0.0103098
0.139601	0.0125787	0.139601	-485727	0.139601	-298220	0.139601	-0.0103081
0.139701	0.0125243	0.139701	-487911	0.139701	-292748	0.139701	-0.0106403
0.139801	0.0130369	0.139801	-488338	0.139801	-288983	0.139801	-0.0100595
0.139901	0.0122349	0.139901	-490472	0.139901	-283084	0.139901	-0.0105693
0.140001	0.0124923	0.140001	-491300	0.140001	-277587	0.140001	-0.00988167
0.140101	0.0113497	0.140101	-491576	0.140101	-271939	0.140101	-0.00964461
0.140201	0.0116109	0.140201	-490723	0.140201	-265086	0.140201	-0.00980093
0.140301	0.0116893	0.140301	-491601	0.140301	-260643	0.140301	-0.00886377
0.140401	0.0114133	0.140401	-492856	0.140401	-254067	0.140401	-0.00868348
0.140501	0.0106387	0.140501	-492153	0.140501	-248268	0.140501	-0.00833305
0.140601	0.0111607	0.140601	-491626	0.140601	-240964	0.140601	-0.00803441
0.140701	0.0107426	0.140701	-490447	0.140701	-234462	0.140701	-0.00797937
0.140801	0.00934732	0.140801	-489568	0.140801	-229342	0.140801	-0.00782899
0.140901	0.00967242	0.140901	-489668	0.140901	-222163	0.140901	-0.00703492
0.141001	0.00898676	0.141001	-487535	0.141001	-215310	0.141001	-0.00744864
0.141101	0.00892792	0.141101	-486029	0.141101	-207579	0.141101	-0.00653259
0.141201	0.00851234	0.141201	-483192	0.141201	-201153	0.141201	-0.00594567
0.141301	0.00730358	0.141301	-480983	0.141301	-193321	0.141301	-0.00621573
0.141401	0.00767871	0.141401	-480657	0.141401	-186795	0.141401	-0.00532595
0.141501	0.00715043	0.141501	-477042	0.141501	-179541	0.141501	-0.00440836
0.141601	0.00701721	0.141601	-474156	0.141601	-170855	0.141601	-0.00458444
0.141701	0.00642318	0.141701	-470190	0.141701	-164831	0.141701	-0.00381818
0.141801	0.00570647	0.141801	-467880	0.141801	-156472	0.141801	-0.00459422
0.141901	0.00585886	0.141901	-463965	0.141901	-148892	0.141901	-0.00389318
0.142001	0.00622574	0.142001	-460877	0.142001	-141888	0.142001	-0.00365803
0.142101	0.00598479	0.142101	-456560	0.142101	-132475	0.142101	-0.00321688
0.142201	0.0059984	0.142201	-451464	0.142201	-125874	0.142201	-0.00263917
0.142301	0.0058232	0.142301	-448452	0.142301	-117565	0.142301	-0.00253348
0.142401	0.00558609	0.142401	-443909	0.142401	-110587	0.142401	-0.00193505
0.142501	0.00562117	0.142501	-439315	0.142501	-102052	0.142501	-0.00205014
0.142601	0.00419005	0.142601	-434998	0.142601	-93969.6	0.142601	-0.00174632
0.142701	0.0035943	0.142701	-428321	0.142701	-85585.7	0.142701	-0.00153265
0.142801	0.00260387	0.142801	-424405	0.142801	-78130.6	0.142801	-0.00143272
0.142901	0.00242943	0.142901	-418556	0.142901	-70499.7	0.142901	-0.0014308
0.143001	0.0025477	0.143001	-413862	0.143001	-61413	0.143001	-0.000797658
0.143101	0.00266214	0.143101	-407486	0.143101	-53606.4	0.143101	-0.0010961
0.143201	0.00100752	0.143201	-401387	0.143201	-44720.5	0.143201	-0.000900273
0.143301	0.00240087	0.143301	-395212	0.143301	-37943.1	0.143301	0.000415693
0.143401	0.000636034	0.143401	-389313	0.143401	-29609.3	0.143401	0.000474385
0.143501	0.00152507	0.143501	-383314	0.143501	-20070.8	0.143501	0.000846292
0.143601	0.000526007	0.143601	-375783	0.143601	-12063.4	0.143601	0.000846292
0.143701	-0.00039772	0.143701	-369006	0.143701	-3102.1	0.143701	0.00289226
0.143801	-0.00163351	0.143801	-361551	0.143801	5432.44	0.143801	0.000981514
0.143901	-0.000182459	0.143901	-355752	0.143901	12134.6	0.143901	0.00283741
0.144001	-0.00167568	0.144001	-348548	0.144001	21874	0.144001	0.00363819
0.144101	-0.00213515	0.144101	-339662	0.144101	29755.9	0.144101	0.0044545
0.144201	-0.00173031	0.144201	-332182	0.144201	38742.2	0.144201	0.00372028
0.144301	-0.00217502	0.144301	-323447	0.144301	46122.1	0.144301	0.00381446
0.144401	-0.00254267	0.144401	-315465	0.144401	54782.2	0.144401	0.0045692
0.144501	-0.00272745	0.144501	-309039	0.144501	62965.3	0.144501	0.00451051
0.144601	-0.0036784	0.144601	-299299	0.144601	71976.8	0.144601	0.00415548
0.144701	-0.00358351	0.144701	-291167	0.144701	79858.7	0.144701	0.00443647
0.144801	-0.00366364	0.144801	-281854	0.144801	86786.8	0.144801	0.00493593
0.144901	-0.00358351	0.144901	-274173	0.144901	95471.9	0.144901	0.00582935
0.145001	-0.00385475	0.145001	-265011	0.145001	103178	0.145001	0.00532529
0.145101	-0.00375584	0.145101	-255974	0.145101	111286	0.145101	0.00539262
0.145201	-0.00385417	0.145201	-246160	0.145201	119369	0.145201	0.00499155
0.145301	-0.00403014	0.145301	-237148	0.145301	126196	0.145301	0.00636084
0.145401	-0.0040725	0.145401	-229166	0.145401	134756	0.145401	0.00625535
0.145501	-0.00401595	0.145501	-219351	0.145501	141985	0.145501	0.00664279
0.145601	-0.00502766	0.145601	-210114	0.145601	150746	0.145601	0.00612224
0.145701	-0.00416662	0.145701	-200400	0.145701	158051	0.145701	0.00640074
0.145801	-0.00500121	0.145801	-190058	0.145801	163924	0.145801	0.0074524
0.145901	-0.00416662	0.145901	-181699	0.145901	172434	0.145901	0.00763864
0.146001	-0.0047409	0.146001	-171232	0.146001	179789	0.146001	0.00775219
0.146101	-0.00587606	0.146101	-161970	0.146101	187645	0.146101	0.00916712
0.146201	-0.00503226	0.146201	-150950	0.146201	194348	0.146201	0.00855469
0.146301	-0.00502766	0.146301	-141035	0.146301	202004	0.146301	0.00925094
0.146401	-0.00711223	0.146401	-132124	0.146401	208555	0.146401	0.00829595
0.146501	-0.00655405	0.146501	-121431	0.146501	215559	0.146501	0.00866747
0.146601	-0.00680803	0.146601	-111214	0.146601	223340	0.146601	0.00948648
0.146701	-0.00695639	0.146701	-100094	0.146701	228863	0.146701	0.0104735
0.146801	-0.00610953	0.146801	-90304.8	0.146801	235690	0.146801	0.00933802
0.146901	-0.00675474	0.146901	-79310.4	0.146901	242267	0.146901	0.00874515
0.147001	-0.0089085	0.147001	-69897.3	0.147001	248216	0.147001	0.0102529
0.147101	-0.00842527	0.147101	-59153.8	0.147101	255797	0.147101	0.00994067
0.147201	-0.00764032	0.147201	-47456.5	0.147201	260516	0.147201	0.0108786
0.147301	-0.00762269	0.147301	-37767.3	0.147301	267243	0.147301	0.0108314
0.147401	-0.00651456	0.147401	-26798	0.147401	272113	0.147401	0.0109664
0.147501	-0.00662401	0.147501	-16255.3	0.147501	278464	0.147501	0.0106693
0.147601	-0.00672599	0.147601	-6390.4	0.147601	283886	0.147601	0.0106431
0.147701	-0.0061841	0.147701	5532.84	0.147701	289258	0.147701	0.00970532
0.147801	-0.00687205	0.147801	15146.7	0.147801	294328	0.147801	0.00994316
0.147901	-0.00641527	0.147901	26166.3	0.147901	299098	0.147901	0.0104547
0.148001	-0.00683103	0.148001	35755.2	0.148001	304921	0.148001	0.0108462
0.148101	-0.00646836	0.148101	46624.2	0.148101	309289	0.148101	0.0104255
0.148201	-0.00658932	0.148201	57191.9	0.148201	314611	0.148201	0.0111051
0.148301	-0.0058498	0.148301	68111.1	0.148301	317673	0.148301	0.0105378
0.148401	-0.00695716	0.148401	78051.4	0.148401	322242	0.148401	0.00989636
0.148501	-0.00593241	0.148501	87414.3	0.148501	327689	0.148501	0.0107342
0.148601	-0.00509801	0.148601	98634.8	0.148601	331178	0.148601	0.0100247
0.148701	-0.00416662	0.148701	108625	0.148701	335922	0.148701	0.0108719
0.148801	-0.00496077	0.148801	119268	0.148801	339813	0.148801	0.0106312
0.148901	-0.0048354	0.148901	128330	0.148901	342097	0.148901	0.0106262
0.149001	-0.00405736	0.149001	137944	0.149001	346867	0.149001	0.0105972
0.149101	-0.00423428	0.149101	149190	0.149101	349477	0.149101	0.0116634
0.149201	-0.00437594	0.149201	158553	0.149201	353469	0.149201	0.0106649
0.149301	-0.00530446	0.149301	169773	0.149301	355427	0.149301	0.0106586
0.149401	-0.00408266	0.149401	179588	0.149401	358564	0.149401	0.00987296
0.149501	-0.00369948	0.149501	187846	0.149501	361426	0.149501	0.0107188
0.149601	-0.00383481	0.149601	198439	0.149601	364413	0.149601	0.00877776
0.149701	-0.00365329	0.149701	207802	0.149701	366421	0.149701	0.0102359
0.149801	-0.00357642	0.149801	217994	0.149801	367350	0.149801	0.00860552
0.149901	-0.00358351	0.149901	226528	0.149901	369961	0.149901	0.00927703
0.150001	-0.00366785	0.150001	236494	0.150001	371291	0.150001	0.0081732
0.150101	-0.00365597	0.150101	245580	0.150101	373073	0.150101	0.00717045
0.150201	-0.00337094	0.150201	255019	0.150201	374203	0.150201	0.00707493
0.150301	-0.00306462	0.150301	264382	0.150301	374580	0.150301	0.00634128
0.150401	-0.00318309	0.150401	271988	0.150401	376437	0.150401	0.00658775
0.150501	-0.00287467	0.150501	281225	0.150501	376638	0.150501	0.0061886
0.150601	-0.00268662	0.150601	289509	0.150601	378420	0.150601	0.00620222
0.150701	-0.00263966	0.150701	297918	0.150701	378671	0.150701	0.00613029
0.150801	-0.00154629	0.150801	307281	0.150801	377065	0.150801	0.0061161
0.150901	-0.0015854	0.150901	314084	0.150901	378244	0.150901	0.00630292
0.151001	-0.00156393	0.151001	322618	0.151001	378144	0.151001	0.0056153
0.151101	-0.00214377	0.151101	329873	0.151101	378596	0.151101	0.00618611
0.151201	-0.000849903	0.151201	338357	0.151201	377341	0.151201	0.00573614
0.151301	-0.000353058	0.151301	345913	0.151301	377316	0.151301	0.00522114
0.151401	-0.00041363	0.151401	352389	0.151401	376286	0.151401	0.0050817
0.151501	-3.81202e-05	0.151501	359870	0.151501	375358	0.151501	0.0053462
0.151601	-0.000836102	0.151601	366723	0.151601	375132	0.151601	0.00512141
0.151701	-0.000229229	0.151701	374479	0.151701	372622	0.151701	0.00509628
0.151801	3.56783e-05	0.151801	380654	0.151801	371341	0.151801	0.00499155
0.151901	0.000184617	0.151901	387909	0.151901	369484	0.151901	0.00462252
0.152001	0.000420005	0.152001	393130	0.152001	367325	0.152001	0.00450955
0.152101	0.000804141	0.152101	399481	0.152101	366522	0.152101	0.00436071
0.152201	0.000911292	0.152201	406710	0.152201	362807	0.152201	0.00390595
0.152301	0.000886565	0.152301	411881	0.152301	361024	0.152301	0.00411175
0.152401	0.000589071	0.152401	418182	0.152401	357611	0.152401	0.00254376
0.152501	0.00031017	0.152501	423704	0.152501	355502	0.152501	0.00128111
0.152601	0.00144475	0.152601	428022	0.152601	352490	0.152601	0.0035162
0.152701	0.00159024	0.152701	433971	0.152701	348900	0.152701	0.00149862
0.152801	0.00257971	0.152801	438389	0.152801	345562	0.152801	0.000464027
0.152901	0.00215916	0.152901	443937	0.152901	341520	0.152901	0.000710687
0.153001	0.00280533	0.153001	447677	0.153001	338859	0.153001	0.000124343
0.153101	0.00259083	0.153101	451969	0.153101	334642	0.153101	1.61657e-05
0.153201	0.00392821	0.153201	456262	0.153201	331203	0.153201	0.000879283
0.153301	0.00257971	0.153301	460730	0.153301	325656	0.153301	1.97223e-06
0.153401	0.0031124	0.153401	464069	0.153401	321539	0.153401	-0.000274609
0.153501	0.00307618	0.153501	466403	0.153501	318251	0.153501	-0.000512445
0.153601	0.00298378	0.153601	470369	0.153601	313205	0.153601	-0.000318915
0.153701	0.0022159	0.153701	472905	0.153701	309088	0.153701	-0.000393911
0.153801	0.00238592	0.153801	476042	0.153801	304244	0.153801	-0.000286692
0.153901	0.00212005	0.153901	478452	0.153901	297993	0.153901	-0.000489429
0.154001	0.00335776	0.154001	480009	0.154001	294253	0.154001	-0.000686028
0.154101	0.00276335	0.154101	482996	0.154101	288078	0.154101	-0.000367058
0.154201	0.00413293	0.154201	484402	0.154201	283334	0.154201	-0.00125971
0.154301	0.00355194	0.154301	486987	0.154301	276908	0.154301	-0.00155989
0.154401	0.00317317	0.154401	488368	0.154401	271385	0.154401	-0.00134334
0.154501	0.00388182	0.154501	487740	0.154501	265963	0.154501	-0.000839471
0.154601	0.00333782	0.154601	489949	0.154601	260617	0.154601	-0.00126911
0.154701	0.0031264	0.154701	490702	0.154701	254090	0.154701	-0.00182573
0.154801	0.00390214	0.154801	491982	0.154801	246660	0.154801	-0.000848486
0.154901	0.00228299	0.154901	491731	0.154901	240912	0.154901	-0.00228126
0.155001	0.00281683	0.155001	492384	0.155001	234159	0.155001	-0.000961266
0.155101	0.00326748	0.155101	491982	0.155101	227808	0.155101	-0.00223024
0.155201	0.00264949	0.155201	491581	0.155201	220930	0.155201	-0.00286664
0.155301	0.00264335	0.155301	491882	0.155301	213249	0.155301	-0.00255381
0.155401	0.0023909	0.155401	490175	0.155401	207049	0.155401	-0.00331853
0.155501	0.00156072	0.155501	489497	0.155501	199719	0.155501	-0.00285494
0.155601	0.000547475	0.155601	488292	0.155601	193344	0.155601	-0.00203767
0.155701	0.00164314	0.155701	486385	0.155701	186164	0.155701	-0.00236354
0.155801	0.00111524	0.155801	486234	0.155801	177027	0.155801	-0.00320652
0.155901	0.000516998	0.155901	482820	0.155901	170877	0.155901	-0.00351552
0.156001	0.00032033	0.156001	481465	0.156001	163472	0.156001	-0.00328037
0.156101	0.000323972	0.156101	478251	0.156101	156670	0.156101	-0.00312884
0.156201	-0.000343282	0.156201	476093	0.156201	148236	0.156201	-0.00322647
0.156301	-0.00086773	0.156301	473432	0.156301	141157	0.156301	-0.00303601
0.156401	-0.00135231	0.156401	470671	0.156401	133024	0.156401	-0.00440031
0.156501	-0.00153843	0.156501	467181	0.156501	125544	0.156501	-0.00333426
0.156601	-0.00109123	0.156601	462964	0.156601	118490	0.156601	-0.00320537
0.156701	-0.00108242	0.156701	460128	0.156701	109328	0.156701	-0.0039277
0.156801	-0.00220856	0.156801	455910	0.156801	101722	0.156801	-0.00366589
0.156901	-0.00220224	0.156901	452170	0.156901	93388.5	0.156901	-0.00361276
0.157001	-0.00320034	0.157001	446773	0.157001	85079.9	0.157001	-0.00300513
0.157101	-0.00273205	0.157101	442154	0.157101	78202	0.157101	-0.00291498
0.157201	-0.00314341	0.157201	438540	0.157201	68713.6	0.157201	-0.00258738
0.157301	-0.00333337	0.157301	433218	0.157301	60982.3	0.157301	-0.0044074
0.157401	-0.00351508	0.157401	429177	0.157401	51995.9	0.157401	-0.00333867
0.157501	-0.00355419	0.157501	423830	0.157501	44440.3	0.157501	-0.00367682
0.157601	-0.00467381	0.157601	416676	0.157601	36006.2	0.157601	-0.00335958
0.157701	-0.00449842	0.157701	412383	0.157701	27421.4	0.157701	-0.00200372
0.157801	-0.00452833	0.157801	406108	0.157801	18736.3	0.157801	-0.00300052
0.157901	-0.00489502	0.157901	400786	0.157901	10176.6	0.157901	-0.00120984
0.158001	-0.00496537	0.158001	393783	0.158001	2771.67	0.158001	-0.00178621
0.158101	-0.0054417	0.158101	387783	0.158101	-6139.39	0.158101	-0.00246846
0.158201	-0.00552815	0.158201	381407	0.158201	-13770.3	0.158201	-0.00186811
0.158301	-0.00550457	0.158301	375006	0.158301	-23559.9	0.158301	-0.00107999
0.158401	-0.00602059	0.158401	368404	0.158401	-31667.7	0.158401	-0.000941894
0.158501	-0.00692285	0.158501	360121	0.158501	-38721.2	0.158501	-0.00225786
0.158601	-0.00528989	0.158601	353318	0.158601	-47531.8	0.158601	-0.00144595
0.158701	-0.00673327	0.158701	345511	0.158701	-54987	0.158701	-0.00126528
0.158801	-0.00672292	0.158801	338031	0.158801	-63195.2	0.158801	-0.00115556
0.158901	-0.00758933	0.158901	331329	0.158901	-72608.3	0.158901	-0.00119066
0.159001	-0.00740493	0.159001	322016	0.159001	-79310.4	0.159001	-0.000900081
0.159101	-0.00705243	0.159101	314736	0.159101	-88246.5	0.159101	-0.0008809
0.159201	-0.00757189	0.159201	305875	0.159201	-95525.9	0.159201	-0.000355742
0.159301	-0.00800011	0.159301	298320	0.159301	-104487	0.159301	-0.000916192
0.159401	-0.00877835	0.159401	289634	0.159401	-111817	0.159401	-0.000179858
0.159501	-0.0086227	0.159501	280271	0.159501	-119874	0.159501	-0.000358619
0.159601	-0.00923418	0.159601	271636	0.159601	-126853	0.159601	-0.000354016
0.159701	-0.00913565	0.159701	262750	0.159701	-135262	0.159701	0.000137577
0.159801	-0.00949621	0.159801	254667	0.159801	-144298	0.159801	-0.000355166
0.159901	-0.00821595	0.159901	245129	0.159901	-151251	0.159901	-0.000194627
0.160001	-0.00938254	0.160001	236494	0.160001	-158957	0.160001	-0.000180433
0.160101	-0.008012	0.160101	225775	0.160101	-166187	0.160101	-0.00047044
0.160201	-0.00984354	0.160201	216663	0.160201	-174244	0.160201	-0.000186763
0.160301	-0.00916402	0.160301	208229	0.160301	-182352	0.160301	-0.000122125
0.160401	-0.00914715	0.160401	198088	0.160401	-188778	0.160401	7.02544e-05
0.160501	-0.010215	0.160501	189026	0.160501	-196233	0.160501	0.000877556
0.160601	-0.00979965	0.160601	179211	0.160601	-202383	0.160601	0.000136427
0.160701	-0.00960604	0.160701	168618	0.160701	-209311	0.160701	0.000298117
0.160801	-0.0105974	0.160801	159833	0.160801	-218096	0.160801	0.00113227
0.160901	-0.0104096	0.160901	148939	0.160901	-223468	0.160901	0.00088542
0.161001	-0.0100049	0.161001	139651	0.161001	-230170	0.161001	-4.78967e-05
0.161101	-0.0106254	0.161101	128531	0.161101	-236019	0.161101	0.00141269
0.161201	-0.0107652	0.161201	118565	0.161201	-243298	0.161201	0.00228194
0.161301	-0.0101035	0.161301	108600	0.161301	-249222	0.161301	0.000903833
0.161401	-0.0100879	0.161401	98986.2	0.161401	-255472	0.161401	0.00250808
0.161501	-0.0102286	0.161501	88217.6	0.161501	-261020	0.161501	0.00285851
0.161601	-0.0100739	0.161601	76645.7	0.161601	-266341	0.161601	0.00352023
0.161701	-0.0106287	0.161701	66856.1	0.161701	-273495	0.161701	0.00300658
0.161801	-0.00999766	0.161801	56137.7	0.161801	-278917	0.161801	0.00338673
0.161901	-0.0100732	0.161901	45820.9	0.161901	-284715	0.161901	0.00189047
0.162001	-0.00992175	0.162001	35177.8	0.162001	-290338	0.162001	0.00194188
0.162101	-0.00953915	0.162101	23706.4	0.162101	-294279	0.162101	0.00228194
0.162201	-0.00973984	0.162201	13992.1	0.162201	-300755	0.162201	0.00326877
0.162301	-0.00959665	0.162301	2972.48	0.162301	-305424	0.162301	0.000562231
0.162401	-0.00916843	0.162401	-6566.11	0.162401	-310821	0.162401	0.00213598
0.162501	-0.0102721	0.162501	-17284.5	0.162501	-314812	0.162501	0.000406295
0.162601	-0.00998251	0.162601	-29659.5	0.162601	-319406	0.162601	0.00140521
0.162701	-0.00824394	0.162701	-39022.4	0.162701	-324702	0.162701	0.000405336
0.162801	-0.00843984	0.162801	-49489.8	0.162801	-328944	0.162801	0.00124812
0.162901	-0.00814752	0.162901	-59304.5	0.162901	-333036	0.162901	0.00109928
0.163001	-0.00979984	0.163001	-70273.8	0.163001	-335922	0.163001	0.000609798
0.163101	-0.00721804	0.163101	-80113.6	0.163101	-340139	0.163101	0.000330148
0.163201	-0.00714003	0.163201	-90957.5	0.163201	-343227	0.163201	0.00159203
0.163301	-0.00741835	0.163301	-100998	0.163301	-347996	0.163301	0.00144913
0.163401	-0.00685058	0.163401	-110185	0.163401	-351084	0.163401	0.00115701
0.163501	-0.00694355	0.163501	-121506	0.163501	-352690	0.163501	0.000531159
0.163601	-0.00614614	0.163601	-131396	0.163601	-356254	0.163601	0.00115701
0.163701	-0.00590443	0.163701	-141662	0.163701	-358539	0.163701	0.000176514
0.163801	-0.00455363	0.163801	-152155	0.163801	-361099	0.163801	0.000359111
0.163901	-0.00416547	0.163901	-160639	0.163901	-364613	0.163901	0.00100933
0.164001	-0.00442961	0.164001	-171885	0.164001	-365115	0.164001	0.000576041
0.164101	-0.00374625	0.164101	-181247	0.164101	-368127	0.164101	-0.000418653
0.164201	-0.0042339	0.164201	-191665	0.164201	-369458	0.164201	0.00119096
0.164301	-0.00429907	0.164301	-200952	0.164301	-372068	0.164301	-0.000657833
0.164401	-0.0028716	0.164401	-210541	0.164401	-373273	0.164401	0.000404376
0.164501	-0.00299217	0.164501	-219803	0.164501	-374528	0.164501	-0.000179858
0.164601	-0.00411103	0.164601	-229819	0.164601	-374704	0.164601	-0.000691974
0.164701	-0.0023046	0.164701	-239458	0.164701	-376662	0.164701	-0.000401391
0.164801	-0.00189765	0.164801	-247816	0.164801	-378419	0.164801	-0.000729951
0.164901	-0.0010205	0.164901	-257179	0.164901	-378168	0.164901	-0.00137019
0.165001	-0.00148936	0.165001	-265588	0.165001	-378720	0.165001	-0.000714031
0.165101	-8.89166e-05	0.165101	-275880	0.165101	-378595	0.165101	-0.000789026
0.165201	-0.000401362	0.165201	-284690	0.165201	-379398	0.165201	-0.00072669
0.165301	0.00171023	0.165301	-291894	0.165301	-380201	0.165301	-0.00184797
0.165401	0.00154078	0.165401	-300605	0.165401	-378645	0.165401	-0.00176013
0.165501	0.00192741	0.165501	-308261	0.165501	-378419	0.165501	-0.00164083
0.165601	0.0025431	0.165601	-316268	0.165601	-376386	0.165601	-0.0012436
0.165701	0.00398035	0.165701	-325882	0.165701	-375783	0.165701	-0.00190974
0.165801	0.00505762	0.165801	-332107	0.165801	-376712	0.165801	-0.00242224
0.165901	0.00444749	0.165901	-340164	0.165901	-374051	0.165901	-0.00315742
0.166001	0.00557785	0.166001	-347118	0.166001	-372621	0.166001	-0.00379689
0.166101	0.00553606	0.166101	-355426	0.166101	-370286	0.166101	-0.00344992
0.166201	0.00525371	0.166201	-362404	0.166201	-369332	0.166201	-0.00400538
0.166301	0.00515193	0.166301	-369157	0.166301	-367048	0.166301	-0.0039043
0.166401	0.00529339	0.166401	-375131	0.166401	-365115	0.166401	-0.0039137
0.166501	0.00641378	0.166501	-381858	0.166501	-361852	0.166501	-0.00453016
0.166601	0.0067061	0.166601	-389991	0.166601	-359116	0.166601	-0.00449736
0.166701	0.00680501	0.166701	-396040	0.166701	-357861	0.166701	-0.00412162
0.166801	0.00783282	0.166801	-402316	0.166801	-354773	0.166801	-0.00465713
0.166901	0.00685121	0.166901	-408164	0.166901	-351937	0.166901	-0.00548438
0.167001	0.00722231	0.167001	-413235	0.167001	-348749	0.167001	-0.00576614
0.167101	0.00835037	0.167101	-420138	0.167101	-344382	0.167101	-0.0052663
0.167201	0.00809409	0.167201	-425208	0.167201	-342399	0.167201	-0.00663712
0.167301	0.0085618	0.167301	-431032	0.167301	-338181	0.167301	-0.00651859
0.167401	0.00843605	0.167401	-434822	0.167401	-334818	0.167401	-0.00581505
0.167501	0.00962603	0.167501	-439968	0.167501	-330024	0.167501	-0.00621976
0.167601	0.009327	0.167601	-445791	0.167601	-325957	0.167601	-0.00731975
0.167701	0.0114658	0.167701	-449732	0.167701	-322819	0.167701	-0.00606114
0.167801	0.00967778	0.167801	-454125	0.167801	-317925	0.167801	-0.00756334
0.167901	0.0123071	0.167901	-456911	0.167901	-313356	0.167901	-0.0076767
0.168001	0.0128003	0.168001	-461304	0.168001	-307608	0.168001	-0.00773232
0.168101	0.0125201	0.168101	-464316	0.168101	-303140	0.168101	-0.00861577
0.168201	0.0127624	0.168201	-468809	0.168201	-297467	0.168201	-0.00956309
0.168301	0.0123182	0.168301	-471922	0.168301	-293275	0.168301	-0.00864358
0.168401	0.0121925	0.168401	-473202	0.168401	-287728	0.168401	-0.00930972
0.168501	0.0135101	0.168501	-476591	0.168501	-280800	0.168501	-0.00925544
0.168601	0.0129594	0.168601	-478925	0.168601	-276106	0.168601	-0.0101222
0.168701	0.012818	0.168701	-481310	0.168701	-269931	0.168701	-0.00946987
0.168801	0.0134034	0.168801	-484221	0.168801	-264107	0.168801	-0.0103134
0.168901	0.0128383	0.168901	-484347	0.168901	-258936	0.168901	-0.0101895
0.169001	0.0129305	0.169001	-486957	0.169001	-251004	0.169001	-0.0101051
0.169101	0.0141521	0.169101	-487936	0.169101	-245833	0.169101	-0.0104743
0.169201	0.0146263	0.169201	-490170	0.169201	-238931	0.169201	-0.0101646
0.169301	0.0138707	0.169301	-490672	0.169301	-233333	0.169301	-0.0108463
0.169401	0.0140534	0.169401	-491375	0.169401	-226355	0.169401	-0.0101019
0.169501	0.0150093	0.169501	-490923	0.169501	-219628	0.169501	-0.0100008
0.169601	0.0151509	0.169601	-492229	0.169601	-212248	0.169601	-0.0103671
0.169701	0.0151659	0.169701	-493333	0.169701	-205847	0.169701	-0.00989146
0.169801	0.0148682	0.169801	-492153	0.169801	-199546	0.169801	-0.0108367
0.169901	0.0146894	0.169901	-491802	0.169901	-191639	0.169901	-0.010524
0.170001	0.0149033	0.170001	-490823	0.170001	-184611	0.170001	-0.010079
0.170101	0.015181	0.170101	-490773	0.170101	-176855	0.170101	-0.0107509
0.170201	0.0154764	0.170201	-490773	0.170201	-170805	0.170201	-0.010184
0.170301	0.0151686	0.170301	-488112	0.170301	-163526	0.170301	-0.0108911
0.170401	0.0145351	0.170401	-486706	0.170401	-154740	0.170401	-0.0104339
0.170501	0.0148481	0.170501	-484021	0.170501	-147386	0.170501	-0.0100167
0.170601	0.0148241	0.170601	-482063	0.170601	-138951	0.170601	-0.0105478
0.170701	0.0146321	0.170701	-481937	0.170701	-130994	0.170701	-0.0100217
0.170801	0.0150206	0.170801	-478046	0.170801	-124895	0.170801	-0.00997758
0.170901	0.0145703	0.170901	-475411	0.170901	-115557	0.170901	-0.00984504
0.171001	0.0158069	0.171001	-471846	0.171001	-107801	0.171001	-0.00904963
0.171101	0.0139707	0.171101	-469462	0.171101	-99140.5	0.171101	-0.0095535
0.171201	0.0136907	0.171201	-465897	0.171201	-91886.2	0.171201	-0.0086081
0.171301	0.013725	0.171301	-462509	0.171301	-83326.6	0.171301	-0.0101157
0.171401	0.014574	0.171401	-458267	0.171401	-75043.1	0.171401	-0.010015
0.171501	0.0142015	0.171501	-453623	0.171501	-66207.4	0.171501	-0.0101734
0.171601	0.0149815	0.171601	-450837	0.171601	-57974.1	0.171601	-0.00989031
0.171701	0.0130808	0.171701	-446293	0.171701	-51046.1	0.171701	-0.00962715
0.171801	0.0135908	0.171801	-441850	0.171801	-42160.1	0.171801	-0.00938318
0.171901	0.0137662	0.171901	-437457	0.171901	-34278.2	0.171901	-0.00793218
0.172001	0.0112946	0.172001	-430931	0.172001	-25693.5	0.172001	-0.00835952
0.172101	0.0126936	0.172101	-427241	0.172101	-16933.1	0.172101	-0.00757562
0.172201	0.0125506	0.172201	-421618	0.172201	-9879.52	0.172201	-0.00696952
0.172301	0.0118787	0.172301	-416799	0.172301	-717.448	0.172301	-0.00613268
0.172401	0.0109475	0.172401	-410197	0.172401	7038.94	0.172401	-0.00737921
0.172501	0.011739	0.172501	-404374	0.172501	16351.6	0.172501	-0.00668162
0.172601	0.0118216	0.172601	-398826	0.172601	24635.1	0.172601	-0.00636975
0.172701	0.00965459	0.172701	-392651	0.172701	31362.4	0.172701	-0.00547978
0.172801	0.00905481	0.172801	-386376	0.172801	40499.4	0.172801	-0.0064037
0.172901	0.00863291	0.172901	-378770	0.172901	48707.6	0.172901	-0.00585802
0.173001	0.00929442	0.173001	-372219	0.173001	57694	0.173001	-0.00478161
0.173101	0.0082829	0.173101	-364764	0.173101	65174.3	0.173101	-0.00438784
0.173201	0.00783781	0.173201	-359191	0.173201	73984.9	0.173201	-0.00421004
0.173301	0.00667582	0.173301	-351636	0.173301	81716.2	0.173301	-0.00333771
0.173401	0.00766529	0.173401	-342499	0.173401	90024.9	0.173401	-0.00331374
0.173501	0.00677089	0.173501	-335621	0.173501	99061.5	0.173501	-0.00222161
0.173601	0.00632484	0.173601	-327187	0.173601	106115	0.173601	-0.00133068
0.173701	0.0063189	0.173701	-319355	0.173701	114499	0.173701	-0.00173903
0.173801	0.00598077	0.173801	-312478	0.173801	122331	0.173801	-0.000178899
0.173901	0.00532942	0.173901	-302563	0.173901	129660	0.173901	-0.00132915
0.174001	0.00478715	0.174001	-294932	0.174001	138898	0.174001	0.000345109
0.174101	0.00385135	0.174101	-285820	0.174101	145198	0.174101	-0.00126355
0.174201	0.00354331	0.174201	-278114	0.174201	153607	0.174201	0.000944879
0.174301	0.00339936	0.174301	-269178	0.174301	160360	0.174301	-0.00064268
0.174401	0.00331176	0.174401	-260066	0.174401	168242	0.174401	0.00107742
0.174501	0.00337923	0.174501	-250176	0.174501	175747	0.174501	-0.000287268
0.174601	0.00176697	0.174601	-241516	0.174601	183228	0.174601	0.000716441
0.174701	0.00310052	0.174701	-233333	0.174701	190105	0.174701	0.00221347
0.174801	0.00136788	0.174801	-223443	0.174801	196783	0.174801	0.00117524
0.174901	0.00177426	0.174901	-214206	0.174901	204765	0.174901	0.00279195
0.175001	0.00082791	0.175001	-204366	0.175001	211166	0.175001	0.00244114
0.175101	0.000593288	0.175101	-195053	0.175101	218546	0.175101	0.00357815
0.175201	0.000468885	0.175201	-186117	0.175201	223892	0.175201	0.00447771
0.175301	-0.000114219	0.175301	-175625	0.175301	230620	0.175301	0.00473665
0.175401	-0.00120241	0.175401	-165936	0.175401	238251	0.175401	0.00481356
0.175501	-0.00122311	0.175501	-155142	0.175501	244275	0.175501	0.00522134
0.175601	-0.0021639	0.175601	-145026	0.175601	251103	0.175601	0.00512121
0.175701	-0.00325765	0.175701	-136617	0.175701	257529	0.175701	0.00532088
0.175801	-0.00279991	0.175801	-125372	0.175801	262248	0.175801	0.00522114
0.175901	-0.00376696	0.175901	-115155	0.175901	269427	0.175901	0.00561338
0.176001	-0.00374146	0.176001	-103935	0.176001	274774	0.176001	0.00601675
0.176101	-0.00361112	0.176101	-94421.5	0.176101	281125	0.176101	0.00653289
0.176201	-0.00435255	0.176201	-83502.3	0.176201	285869	0.176201	0.00746275
0.176301	-0.00483387	0.176301	-73436.6	0.176301	291668	0.176301	0.00688274
0.176401	-0.00477023	0.176401	-62567.7	0.176401	297115	0.176401	0.00776638
0.176501	-0.00524868	0.176501	-51347.3	0.176501	302788	0.176501	0.0085125
0.176601	-0.00526612	0.176601	-41909.1	0.176601	307683	0.176601	0.00954402
0.176701	-0.00579804	0.176701	-30964.8	0.176701	311348	0.176701	0.00965967
0.176801	-0.00635335	0.176801	-20522.6	0.176801	316493	0.176801	0.00996944
0.176901	-0.00432054	0.176901	-10456.9	0.176901	320736	0.176901	0.00975289
0.177001	-0.00582085	0.177001	1642.1	0.177001	325078	0.177001	0.0120089
0.177101	-0.00547774	0.177101	10929.7	0.177101	329747	0.177101	0.0103482
0.177201	-0.00681876	0.177201	22024.6	0.177201	332559	0.177201	0.0104133
0.177301	-0.00706508	0.177301	31738.9	0.177301	337177	0.177301	0.0114628
0.177401	-0.00740244	0.177401	42808.7	0.177401	340340	0.177401	0.0123008
0.177501	-0.0080695	0.177501	53251	0.177501	344909	0.177501	0.0123188
0.177601	-0.00762326	0.177601	63618	0.177601	348122	0.177601	0.0123254
0.177701	-0.0085029	0.177701	73683.7	0.177701	349879	0.177701	0.012928
0.177801	-0.00943928	0.177801	83749.5	0.177801	353544	0.177801	0.0124943
0.177901	-0.00932599	0.177901	95020.1	0.177901	356506	0.177901	0.0125979
0.178001	-0.00923398	0.178001	104860	0.178001	359945	0.178001	0.0128808
0.178101	-0.00863305	0.178101	115578	0.178101	361828	0.178101	0.0131056
0.178201	-0.00950886	0.178201	124389	0.178201	364790	0.178201	0.013041
0.178301	-0.00933884	0.178301	134580	0.178301	366296	0.178301	0.0129466
0.178401	-0.0100899	0.178401	145901	0.178401	368580	0.178401	0.0132965
0.178501	-0.0101995	0.178501	155465	0.178501	371266	0.178501	0.0130521
0.178601	-0.0103944	0.178601	166158	0.178601	371944	0.178601	0.0135023
0.178701	-0.01004	0.178701	175672	0.178701	373927	0.178701	0.0141437
0.178801	-0.0103323	0.178801	184533	0.178801	375207	0.178801	0.0135427
0.178901	-0.0102605	0.178901	195502	0.178901	375784	0.178901	0.0137503
0.179001	-0.0109319	0.179001	204639	0.179001	377968	0.179001	0.0138258
0.179101	-0.0109298	0.179101	214956	0.179101	377466	0.179101	0.0139513
0.179201	-0.0109135	0.179201	223692	0.179201	378621	0.179201	0.0137021
0.179301	-0.0105972	0.179301	233306	0.179301	378244	0.179301	0.0139446
0.179401	-0.0106963	0.179401	242844	0.179401	378746	0.179401	0.0139139
0.179501	-0.0108696	0.179501	252433	0.179501	378772	0.179501	0.0139043
0.179601	-0.0105654	0.179601	261420	0.179601	379023	0.179601	0.0133715
0.179701	-0.0109695	0.179701	269101	0.179701	378194	0.179701	0.0138677
0.179801	-0.0113659	0.179801	278364	0.179801	377065	0.179801	0.0136381
0.179901	-0.0106944	0.179901	286823	0.179901	376939	0.179901	0.0138506
0.180001	-0.0107247	0.180001	295332	0.180001	375584	0.180001	0.0140338
0.180101	-0.0106465	0.180101	304344	0.180101	374805	0.180101	0.0136847
0.180201	-0.0109417	0.180201	311247	0.180201	372320	0.180201	0.0127997
0.180301	-0.0107372	0.180301	320083	0.180301	370814	0.180301	0.0130091
0.180401	-0.00987153	0.180401	327513	0.180401	370212	0.180401	0.0124443
0.180501	-0.0100485	0.180501	336274	0.180501	367953	0.180501	0.0129669
0.180601	-0.0100047	0.180601	343553	0.180601	366773	0.180601	0.0129902
0.180701	-0.00988686	0.180701	349854	0.180701	364664	0.180701	0.0125906
0.180801	-0.00988418	0.180801	357761	0.180801	360598	0.180801	0.0119404
0.180901	-0.00925833	0.180901	364790	0.180901	359418	0.180901	0.0125003
0.181001	-0.0102714	0.181001	372596	0.181001	356330	0.181001	0.0111364
0.181101	-0.00885656	0.181101	378746	0.181101	354146	0.181101	0.0107117
0.181201	-0.00937161	0.181201	386126	0.181201	350306	0.181201	0.0118844
0.181301	-0.00864302	0.181301	391549	0.181301	347394	0.181301	0.0109766
0.181401	-0.00869229	0.181401	398075	0.181401	344106	0.181401	0.0109941
0.181501	-0.00807257	0.181501	404928	0.181501	341169	0.181501	0.0107729
0.181601	-0.00902524	0.181601	410450	0.181601	337529	0.181601	0.0109058
0.181701	-0.00859338	0.181701	416626	0.181701	332433	0.181701	0.00947784
0.181801	-0.00731292	0.181801	422148	0.181801	328844	0.181801	0.00965872
0.181901	-0.0070599	0.181901	426767	0.181901	324225	0.181901	0.00930081
0.182001	-0.00731292	0.182001	433243	0.182001	320083	0.182001	0.00860188
0.182101	-0.00731292	0.182101	437134	0.182101	315991	0.182101	0.00899757
0.182201	-0.00660944	0.182201	442581	0.182201	310168	0.182201	0.00820523
0.182301	-0.00555039	0.182301	446397	0.182301	306026	0.182301	0.00906144
0.182401	-0.00505182	0.182401	450940	0.182401	300579	0.182401	0.00728802
0.182501	-0.00427339	0.182501	455258	0.182501	296261	0.182501	0.00674138
0.182601	-0.00530292	0.182601	459601	0.182601	290839	0.182601	0.00639441
0.182701	-0.00384075	0.182701	463040	0.182701	283911	0.182701	0.0057206
0.182801	-0.00495866	0.182801	465625	0.182801	279016	0.182801	0.00628412
0.182901	-0.00443536	0.182901	469641	0.182901	273393	0.182901	0.00560609
0.183001	-0.00449421	0.183001	472378	0.183001	268373	0.183001	0.00517876
0.183101	-0.00412061	0.183101	475490	0.183101	261947	0.183101	0.00548718
0.183201	-0.00391915	0.183201	477423	0.183201	256199	0.183201	0.00507921
0.183301	-0.00373648	0.183301	479256	0.183301	249471	0.183301	0.0045717
0.183401	-0.00476103	0.183401	482393	0.183401	243246	0.183401	0.00474163
0.183501	-0.00366057	0.183501	484000	0.183501	237749	0.183501	0.00447177
0.183601	-0.00378325	0.183601	486862	0.183601	230293	0.183601	0.00395869
0.183701	-0.00316813	0.183701	488092	0.183701	224118	0.183701	0.00320529
0.183801	-0.00337094	0.183801	487665	0.183801	217341	0.183801	0.00191138
0.183901	-0.00297051	0.183901	489924	0.183901	209835	0.183901	0.00240853
0.184001	-0.00339566	0.184001	490602	0.184001	204263	0.184001	0.00095236
0.184101	-0.00297587	0.184101	491957	0.184101	195728	0.184101	-0.000276335
0.184201	-0.00223022	0.184201	491656	0.184201	189327	0.184201	-0.000258881
0.184301	-0.00246561	0.184301	492309	0.184301	181295	0.184301	-0.000164705
0.184401	-0.00241347	0.184401	492133	0.184401	174367	0.184401	-0.000525104
0.184501	-0.00153364	0.184501	491957	0.184501	166911	0.184501	-0.0011337
0.184601	-0.00170098	0.184601	492158	0.184601	159481	0.184601	-0.00162222
0.184701	-0.00167127	0.184701	490326	0.184701	151424	0.184701	-0.00145439
0.184801	-0.00121468	0.184801	489799	0.184801	143165	0.184801	-0.00241533
0.184901	-0.00130573	0.184901	488543	0.184901	136312	0.184901	-0.0023154
0.185001	-0.00173721	0.185001	486786	0.185001	128154	0.185001	-0.00355541
0.185101	-0.00198582	0.185101	486360	0.185101	120749	0.185101	-0.00265144
0.185201	-0.00164597	0.185201	483322	0.185201	111261	0.185201	-0.00307878
0.185301	-0.00150546	0.185301	481841	0.185301	103304	0.185301	-0.00366608
0.185401	-0.000723775	0.185401	478678	0.185401	96350.5	0.185401	-0.00375009
0.185501	-0.000970089	0.185501	476796	0.185501	87866.1	0.185501	-0.00405103
0.185601	0.000570094	0.185601	473934	0.185601	80486.3	0.185601	-0.00387304
0.185701	-0.000509089	0.185701	470821	0.185701	72428.6	0.185701	-0.00405851
0.185801	0.0011139	0.185801	467407	0.185801	62714.3	0.185801	-0.00391658
0.185901	-0.000113069	0.185901	463592	0.185901	55962	0.185901	-0.00448336
0.186001	0.001273	0.186001	460906	0.186001	47050.9	0.186001	-0.00474786
0.186101	0.00200159	0.186101	456387	0.186101	39445.1	0.186101	-0.00520435
0.186201	0.00155133	0.186201	453024	0.186201	30257.9	0.186201	-0.00610736
0.186301	0.00217545	0.186301	447376	0.186301	22275.6	0.186301	-0.00637838
0.186401	0.000974165	0.186401	442882	0.186401	14293.3	0.186401	-0.00674031
0.186501	0.00151414	0.186501	439443	0.186501	6436.5	0.186501	-0.00730786
0.186601	0.00121818	0.186601	434072	0.186601	-1972.53	0.186601	-0.00792873
0.186701	0.00100445	0.186701	429980	0.186701	-11837.4	0.186701	-0.00778181
0.186801	0.00126917	0.186801	424633	0.186801	-19418.1	0.186801	-0.00834168
0.186901	0.000812192	0.186901	417680	0.186901	-28279	0.186901	-0.00868885
0.187001	0.00129639	0.187001	413337	0.187001	-36261.2	0.187001	-0.00956213
0.187101	0.00221494	0.187101	407062	0.187101	-44193.3	0.187101	-0.0086923
0.187201	0.00126859	0.187201	401790	0.187201	-53531.1	0.187201	-0.00923415
0.187301	0.00290481	0.187301	394787	0.187301	-61136.9	0.187301	-0.00939411
0.187401	0.00206734	0.187401	388712	0.187401	-69746.7	0.187401	-0.00942652
0.187501	0.00125862	0.187501	382637	0.187501	-77001	0.187501	-0.0094294
0.187601	0.00134891	0.187601	376111	0.187601	-85309.6	0.187601	-0.00972056
0.187701	0.00197437	0.187701	369333	0.187701	-95099.2	0.187701	-0.00929265
0.187801	0.0015197	0.187801	361049	0.187801	-102379	0.187801	-0.00944916
0.187901	0.00140469	0.187901	354247	0.187901	-110135	0.187901	-0.0103905
0.188001	0.00242023	0.188001	346616	0.188001	-117314	0.188001	-0.0102835
0.188101	0.0013698	0.188101	339010	0.188101	-125823	0.188101	-0.0103905
0.188201	0.00191649	0.188201	331981	0.188201	-133128	0.188201	-0.00944916
0.188301	0.00117582	0.188301	322844	0.188301	-141462	0.188301	-0.0102402
0.188401	0.000624724	0.188401	315690	0.188401	-148967	0.188401	-0.010486
0.188501	0.0010309	0.188501	306779	0.188501	-155468	0.188501	-0.0102835
0.188601	0.0011047	0.188601	299223	0.188601	-164078	0.188601	-0.00999599
0.188701	0.00120898	0.188701	290638	0.188701	-171433	0.188701	-0.0102599
0.188801	0.000655585	0.188801	280849	0.188801	-178737	0.188801	-0.0103976
0.188901	0.000521598	0.188901	272665	0.188901	-186469	0.188901	-0.0103905
0.189001	0.000740885	0.189001	263779	0.189001	-192167	0.189001	-0.00999407
0.189101	0.000363267	0.189101	255521	0.189101	-200726	0.189101	-0.0102835
0.189201	-0.00039427	0.189201	245857	0.189201	-207227	0.189201	-0.00999791
0.189301	0.00010526	0.189301	237347	0.189301	-214959	0.189301	-0.0100234
0.189401	-0.000446983	0.189401	226905	0.189401	-221134	0.189401	-0.0101594
0.189501	-8.92999e-05	0.189501	217592	0.189501	-227911	0.189501	-0.00973207
0.189601	-0.000317021	0.189601	209283	0.189601	-234437	0.189601	-0.0094248
0.189701	-7.20483e-05	0.189701	198966	0.189701	-241466	0.189701	-0.00891402
0.189801	-0.000422831	0.189801	189829	0.189801	-248394	0.189801	-0.00991984
0.189901	-0.000386027	0.189901	180215	0.189901	-253791	0.189901	-0.00882541
0.190001	-0.00101629	0.190001	169396	0.190001	-260267	0.190001	-0.00800372
0.190101	-0.00156719	0.190101	160962	0.190101	-265638	0.190101	-0.00698179
0.190201	-0.00152712	0.190201	149717	0.190201	-273144	0.190201	-0.00627596
0.190301	-0.00282598	0.190301	140253	0.190301	-278842	0.190301	-0.00825748
0.190401	-0.00141556	0.190401	129284	0.190401	-283084	0.190401	-0.00683065
0.190501	-0.00269257	0.190501	119419	0.190501	-288958	0.190501	-0.00787579
0.190601	-0.000820767	0.190601	109228	0.190601	-293476	0.190601	-0.00734852
0.190701	-0.00191068	0.190701	99739.2	0.190701	-298672	0.190701	-0.00744864
0.190801	-0.0025557	0.190801	88744.7	0.190801	-305173	0.190801	-0.00692061
0.190901	-0.00274259	0.190901	77248.1	0.190901	-308461	0.190901	-0.00685213
0.191001	-0.00253136	0.191001	67558.9	0.191001	-313808	0.191001	-0.00481556
0.191101	-0.00299006	0.191101	56740.1	0.191101	-317824	0.191101	-0.00598326
0.191201	-0.00212633	0.191201	46574	0.191201	-323246	0.191201	-0.00518977
0.191301	-0.0028532	0.191301	35629.6	0.191301	-327287	0.191301	-0.00468072
0.191401	-0.00329311	0.191401	24057.8	0.191401	-331078	0.191401	-0.00579223
0.191501	-0.0033464	0.191501	14418.8	0.191501	-334090	0.191501	-0.00475054
0.191601	-0.00231092	0.191601	3424.31	0.191601	-338407	0.191601	-0.00676947
0.191701	-0.00332416	0.191701	-6365.3	0.191701	-343327	0.191701	-0.00447876
0.191801	-0.00360307	0.191801	-16807.5	0.191801	-346339	0.191801	-0.0043677
0.191901	-0.00342461	0.191901	-29257.9	0.191901	-349653	0.191901	-0.00417781
0.192001	-0.00351834	0.192001	-38495.3	0.192001	-352640	0.192001	-0.00392674
0.192101	-0.00386951	0.192101	-48937.5	0.192101	-355501	0.192101	-0.00360988
0.192201	-0.00379705	0.192201	-58676.9	0.192201	-359518	0.192201	-0.0030642
0.192301	-0.00383999	0.192301	-70047.9	0.192301	-361425	0.192301	-0.00342518
0.192401	-0.00407978	0.192401	-79862.6	0.192401	-364262	0.192401	-0.00358437
0.192501	-0.00383999	0.192501	-90455.4	0.192501	-365416	0.192501	-0.00332812
0.192601	-0.00338397	0.192601	-100546	0.192601	-367550	0.192601	-0.00305078
0.192701	-0.00337036	0.192701	-110035	0.192701	-371340	0.192701	-0.00307514
0.192801	-0.00260746	0.192801	-121431	0.192801	-371868	0.192801	-0.0019013
0.192901	-0.00202052	0.192901	-131220	0.192901	-373474	0.192901	-0.00160611
0.193001	-0.00323196	0.193001	-141587	0.193001	-373951	0.193001	-0.0012202
0.193101	-0.00349074	0.193101	-151929	0.193101	-375758	0.193101	-0.00237755
0.193201	-0.00449957	0.193201	-160639	0.193201	-376285	0.193201	-0.0020766
0.193301	-0.00348882	0.193301	-171985	0.193301	-377490	0.193301	-0.00202482
0.193401	-0.0030075	0.193401	-181122	0.193401	-377842	0.193401	-0.00150465
0.193501	-0.00299428	0.193501	-191715	0.193501	-377164	0.193501	-0.00228932
0.193601	-0.00362089	0.193601	-200801	0.193601	-378821	0.193601	-0.0015104
0.193701	-0.00330193	0.193701	-210516	0.193701	-378570	0.193701	-0.00138439
0.193801	-0.00365425	0.193801	-220079	0.193801	-378695	0.193801	-0.00166883
0.193901	-0.00349553	0.193901	-230070	0.193901	-378695	0.193901	-0.000772531
0.194001	-0.00312117	0.194001	-239583	0.194001	-376963	0.194001	-0.000494032
0.194101	-0.00375699	0.194101	-247867	0.194101	-377390	0.194101	-0.000464878
0.194201	-0.00342595	0.194201	-257154	0.194201	-376210	0.194201	-0.00074261
0.194301	-0.00310699	0.194301	-265689	0.194301	-375934	0.194301	-0.000405611
0.194401	-0.00353923	0.194401	-276106	0.194401	-374152	0.194401	-0.000453753
0.194501	-0.00265461	0.194501	-284741	0.194501	-372671	0.194501	-0.000698879
0.194601	-0.00292719	0.194601	-291970	0.194601	-371115	0.194601	-0.000110041
0.194701	-0.00371424	0.194701	-300780	0.194701	-370186	0.194701	0.00106821
0.194801	-0.0024704	0.194801	-308336	0.194801	-368203	0.194801	0.000191666
0.194901	-0.00285128	0.194901	-316695	0.194901	-365241	0.194901	0.000345685
0.195001	-0.00209911	0.195001	-325907	0.195001	-363408	0.195001	0.00125503
0.195101	-0.00218077	0.195101	-332157	0.195101	-360321	0.195101	0.00057278
0.195201	-0.00145965	0.195201	-340365	0.195201	-359292	0.195201	0.00213445
0.195301	-0.00209911	0.195301	-347394	0.195301	-356355	0.195301	0.00124601
0.195401	-0.00140195	0.195401	-355702	0.195401	-351786	0.195401	0.00134
0.195501	-0.00182021	0.195501	-362630	0.195501	-349251	0.195501	0.00177942
0.195601	-0.00237207	0.195601	-369458	0.195601	-345310	0.195601	0.000954661
0.195701	-0.00152022	0.195701	-375407	0.195701	-341796	0.195701	0.000464603
0.195801	-0.00112842	0.195801	-382435	0.195801	-339236	0.195801	0.00139236
0.195901	-0.00134924	0.195901	-390468	0.195901	-333839	0.195901	0.00169196
0.196001	-0.000367242	0.196001	-396291	0.196001	-330701	0.196001	0.00134786
0.196101	-0.000926385	0.196101	-402692	0.196101	-325907	0.196101	0.00175659
0.196201	-3.31364e-05	0.196201	-408440	0.196201	-322468	0.196201	0.00153736
0.196301	-0.000218303	0.196301	-413812	0.196301	-317900	0.196301	0.00130585
0.196401	-0.000882106	0.196401	-420665	0.196401	-312955	0.196401	0.000711454
0.196501	0.000280267	0.196501	-425685	0.196501	-307332	0.196501	0.000176514
0.196601	0.000604597	0.196601	-431232	0.196601	-303215	0.196601	0.00130106
0.196701	0.00140373	0.196701	-435349	0.196701	-299249	0.196701	0.000894819
0.196801	0.00122297	0.196801	-440093	0.196801	-293275	0.196801	0.00155961
0.196901	0.00154538	0.196901	-446368	0.196901	-288205	0.196901	0.000803328
0.197001	0.00186971	0.197001	-450008	0.197001	-282256	0.197001	0.00081522
0.197101	0.00222414	0.197101	-454125	0.197101	-277336	0.197101	0.000281047
0.197201	0.00263013	0.197201	-457112	0.197201	-272441	0.197201	0.000749431
0.197301	0.00342466	0.197301	-461429	0.197301	-265287	0.197301	0.00040265
0.197401	0.00237883	0.197401	-464667	0.197401	-259564	0.197401	-8.26132e-05
0.197501	0.00250323	0.197501	-468884	0.197501	-252837	0.197501	0.00114109
0.197601	0.00352932	0.197601	-471570	0.197601	-246235	0.197601	0.000683643
0.197701	0.00207654	0.197701	-473252	0.197701	-241742	0.197701	0.000258414
0.197801	0.00399338	0.197801	-476892	0.197801	-233760	0.197801	0.000166156
0.197901	0.00419005	0.197901	-479226	0.197901	-227309	0.197901	0.000180733
0.198001	0.00525486	0.198001	-481636	0.198001	-219803	0.198001	0.000740033
0.198101	0.00451668	0.198101	-484272	0.198101	-213653	0.198101	0.000146017
0.198201	0.00486612	0.198201	-484523	0.198201	-206299	0.198201	0.000846101
0.198301	0.00500893	0.198301	-487234	0.198301	-199295	0.198301	0.00128322
0.198401	0.00610843	0.198401	-488288	0.198401	-191639	0.198401	0.000576616
0.198501	0.00600032	0.198501	-490196	0.198501	-183983	0.198501	-0.000493073
0.198601	0.00551574	0.198601	-490848	0.198601	-177934	0.198601	0.00028776
0.198701	0.00585157	0.198701	-491501	0.198701	-170178	0.198701	0.000140838
0.198801	0.00633538	0.198801	-491350	0.198801	-162848	0.198801	-0.00107079
0.198901	0.00669958	0.198901	-492555	0.198901	-155368	0.198901	-0.00102993
0.199001	0.00677262	0.199001	-493283	0.199001	-146557	0.199001	-0.000467372
0.199101	0.00826756	0.199101	-491953	0.199101	-140332	0.199101	-0.00089893
0.199201	0.00711036	0.199201	-491727	0.199201	-132023	0.199201	-0.00271128
0.199301	0.00793058	0.199301	-490597	0.199301	-124769	0.199301	-0.00166231
0.199401	0.00802048	0.199401	-491200	0.199401	-115858	0.199401	-0.00266065
0.199501	0.00817824	0.199501	-490472	0.199501	-107951	0.199501	-0.00146955
0.199601	0.00818993	0.199601	-487660	0.199601	-101073	0.199601	-0.00268501
0.199701	0.00837471	0.199701	-486280	0.199701	-92639.3	0.199701	-0.00180309
[truncated: 198,003+ more rows]

## Sheet: Fig 1e
Bounces	<Q> (Me)	stdev Q (Me)	<Q> (Me)	stdev Q (Me)	<Q> (Me)	stdev Q (Me)	<Q> (Me)	stdev Q (Me)	<Q> (Me)	stdev Q (Me)	<Q> (Me)	stdev Q (Me)	<Q> (Me)	stdev Q (Me)	<Q> (Me)	stdev Q (Me)	<Q> (Me)	stdev Q (Me)	<Q> (Me)	stdev Q (Me)	<Q> (Me)	stdev Q (Me)	<Q> (Me)	stdev Q (Me)	<Q> (Me)	stdev Q (Me)	<Q> (Me)	stdev Q (Me)	<Q> (Me)	stdev Q (Me)	<Q> (Me)	stdev Q (Me)	<Q> (Me)	stdev Q (Me)	<Q> (Me)	stdev Q (Me)	<Q> (Me)	stdev Q (Me)	<Q> (Me)	stdev Q (Me)
0	-0.00315888	0.000472136	-0.00266246	0.000382483	-0.0028427	0.000498906	-0.000911217	0.000281205	-0.0024374	0.000564425	-0.000171957	0.00100444	0.0239964	0.00531761	-0.013268	0.0108681	-0.00185102	0.000879047	-0.00366077	0.000746399	-0.00246115	0.000487149	-0.00344349	0.000893534	-0.00169296	0.00081292	-0.00284712	0.000516049	-0.00170648	0.000509622	-0.0016186	0.000579201	-0.0015004	0.000502364	-0.0014792	0.000610841	-0.00200892	0.000193581	-0.00454827	0.00115145
1	-0.341015	0.19576	-0.111918	0.189632	-0.0922097	0.11509	-0.315719	0.0878851	0.133751	0.109639	-0.375461	0.0699453	-0.587278	0.330572	-0.717284	0.230324	-0.384386	0.165473	-0.510264	0.260244	0.334325	0.189957	0.677374	0.13285	0.254168	0.15761	0.171728	0.165711	-0.170474	0.177448	0.279487	0.247126	0.471454	0.21723	0.363886	0.262759	0.24128	0.141756	0.151581	0.122152
2	-0.674242	0.340715	-0.254997	0.211558	-0.119476	0.121755	-0.634579	0.185858	0.237801	0.0768628	-0.630426	0.144825	-1.16863	0.570426	-1.37176	0.388103	-0.782484	0.27857	-1.19085	0.319932	0.624078	0.301641	1.26453	0.223823	0.596254	0.180955	0.290607	0.198749	-0.374186	0.179052	0.601543	0.345474	1.04259	0.231201	0.737196	0.346486	0.458901	0.163968	0.235771	0.172702
3	-0.89181	0.511782	-0.369678	0.37333	-0.155953	0.12021	-0.783993	0.420401	0.306512	0.152117	-0.939777	0.113419	-1.80764	0.734954	-2.07719	0.490863	-1.12453	0.385454	-1.84806	0.421934	0.891949	0.466446	1.80391	0.204832	0.926828	0.341509	0.36811	0.202894	-0.439667	0.261273	0.84899	0.52029	1.52997	0.40245	1.06708	0.47976	0.637687	0.266642	0.464114	0.152352
4	-1.20663	0.583091	-0.365971	0.492125	-0.26901	0.150301	-1.16939	0.306912	0.470818	0.133056	-1.362	0.16452	-2.42932	0.962966	-2.75219	0.518912	-1.41178	0.538573	-2.57524	0.492271	1.1081	0.609244	2.41279	0.2744	1.16556	0.412249	0.480658	0.23852	-0.530146	0.306391	1.08399	0.391517	2.05811	0.353549	1.53144	0.630092	0.796799	0.31285	0.703337	0.314602
5	-1.47496	0.664924	-0.479007	0.459475	-0.338098	0.191052	-1.44636	0.336174	0.625393	0.165065	-1.77254	0.240442	-3.04206	1.26192	-3.45179	0.665093	-1.83172	0.715975	-3.25879	0.592788	1.80089	0.553512	3.18522	0.353158	1.54679	0.489373	0.657049	0.266227	-0.584351	0.378832	1.30612	0.451763	2.58772	0.409583	1.98987	0.967842	1.131	0.351922	0.865073	0.30654
6	-1.71551	0.810529	-0.620688	0.441161	-0.388581	0.215643	-1.69381	0.422036	0.798515	0.271367	-2.10577	0.364356	-3.75228	1.43842	-4.17814	0.832038	-2.08989	0.790936	-3.78253	0.767824	2.20251	0.506265	3.86827	0.438712	1.88813	0.404758	0.738141	0.254491	-0.828202	0.350832	1.46916	0.470781	3.00422	0.493686	2.27368	0.878856	1.40442	0.432001	1.04886	0.400485
7	-2.13185	0.945704	-0.72884	0.50394	-0.45609	0.25183	-1.93273	0.511126	0.964478	0.260702	-2.39598	0.592939	-4.30793	1.54769	-4.62716	0.962044	-2.4237	0.891263	-4.46553	0.971021	2.65262	0.524634	4.46452	0.519665	2.39195	0.424763	0.940614	0.360426	-0.972926	0.378796	1.74314	0.427702	3.56462	0.550319	2.60891	0.952481	1.65833	0.457953	1.13468	0.512649
8	-2.5114	1.11374	-0.929299	0.538085	-0.407358	0.370572	-2.23854	0.570294	1.03113	0.317946	-2.7529	0.677273	-4.81792	1.61183	-5.28415	1.16496	-2.70375	0.9751	-4.93892	1.13737	2.94584	0.614769	4.98263	0.581909	2.66339	0.517659	1.01828	0.298782	-1.08102	0.3938	1.93371	0.475173	4.11028	0.633023	2.89759	0.997202	1.85229	0.415272	1.16306	0.474803
9	-2.88678	1.22715	-1.05259	0.441009	-0.546082	0.275398	-2.54588	0.663004	1.08036	0.335175	-2.38459	0.69255	-5.18994	1.5473	-5.96086	1.22833	-3.12145	1.01327	-5.46313	1.22017	3.29233	0.591456	5.39241	0.597247	2.8647	0.536587	1.16776	0.224895	-1.28936	0.387363	2.2698	0.552236	4.47838	0.76045	3.14439	1.15948	2.02863	0.501796	1.30179	0.446822
10	-3.2163	1.30141	-1.09023	0.475985	-0.599532	0.237862	-2.80295	0.65835	1.13339	0.429416	-2.74122	0.70399	-5.84098	1.39717	-6.4626	1.0841	-3.50055	0.992888	-6.0737	1.37948	3.16561	1.24408	5.79225	0.685518	3.14189	0.435528	1.28747	0.343419	-1.44563	0.355132	2.55478	0.583904	4.92529	0.881665	3.3724	1.12915	2.2437	0.55119	1.40187	0.587754
