# Supplementary material for: Adventitious carbon breaks symmetry in oxide contact electrification
Source: Nature. 2026 Mar 18;651(8106):626–31. doi: 10.1038/s41586-025-10088-w (PMC12999465; doi:10.1038/s41586-025-10088-w)
Supplement: Supplementary file 4 — Source Data Fig. 2 [file 41586_2025_10088_MOESM4_ESM.xlsx]

## Sheet: Fig 2b
Before plasma plate			After plasma plate			Before plasma sphere			After plasma sphere
Bounces	<Q> (Me)	stdev Q (Me)	Bounces	<Q> (Me)	stdev Q (Me)	Bounces	<Q> (Me)	stdev Q (Me)	Bounces	<Q> (Me)	stdev Q (Me)
0	-0.00284712	0.000516049	0	-0.000407369	0.00107039	0	-0.00245626	0.000434017	0	-0.0029354	0.000713965
1	0.171728	0.165711	1	0.578293	0.140424	1	0.140887	0.115658	1	-0.129558	0.14481
2	0.290607	0.198749	2	1.1292	0.35808	2	0.2667	0.138381	2	-0.274416	0.259199
3	0.36811	0.202894	3	1.62532	0.47076	3	0.352085	0.204079	3	-0.474322	0.349111
4	0.480658	0.23852	4	2.16995	0.572306	4	0.515304	0.252506	4	-0.66529	0.426988
5	0.657049	0.266227	5	2.70102	0.688342	5	0.669147	0.233081	5	-0.823464	0.439904
6	0.738141	0.254491	6	3.37083	0.655472	6	0.841551	0.234088	6	-0.93585	0.52856
7	0.940614	0.360426	7	4.02326	0.709554	7	0.97375	0.300648	7	-1.05724	0.610183
8	1.01828	0.298782	8	4.39512	0.840793	8	1.04991	0.324044	8	-1.18281	0.700892
9	1.16776	0.224895	9	4.71564	1.01768	9	1.15506	0.377357	9	-1.21457	0.68551
10	1.28747	0.343419	10	5.12407	1.20692	10	1.1575	0.440295	10	-1.33022	0.711674

## Sheet: Fig 2c
Before bake plate			After bake plate			Before bake sphere			After bake sphere
Bounces	<Q> (Me)	stdev Q (Me)	Bounces	<Q> (Me)	stdev Q (Me)	Bounces	<Q> (Me)	stdev Q (Me)	Bounces	<Q> (Me)	stdev Q (Me)
0	-0.00170648	0.000509622	0	-0.00220035	0.00109355	0	-0.00129463	0.000638931	0	-0.00126269	0.000474266
1	-0.170474	0.177448	1	0.541682	0.190658	1	0.142165	0.078068	1	-0.166655	0.0894304
2	-0.374186	0.179052	2	0.997996	0.336789	2	0.236912	0.200144	2	-0.274498	0.160509
3	-0.439667	0.261273	3	1.58352	0.52682	3	0.325802	0.227464	3	-0.392893	0.189799
4	-0.530146	0.306391	4	2.19417	0.583251	4	0.51507	0.184054	4	-0.503784	0.260343
5	-0.584351	0.378832	5	2.71876	0.640416	5	0.669702	0.228211	5	-0.677501	0.305911
6	-0.828202	0.350832	6	3.21659	0.668679	6	0.772093	0.306536	6	-0.768804	0.443326
7	-0.972926	0.378796	7	3.77643	0.683514	7	0.892404	0.31847	7	-0.978648	0.361449
8	-1.08102	0.3938	8	4.21875	0.807903	8	1.02698	0.309474	8	-1.07509	0.387702
9	-1.28936	0.387363	9	4.57552	0.880054	9	1.1545	0.300744	9	-1.13402	0.389088
10	-1.44563	0.355132	10	5.03782	0.96209	10	1.20749	0.29056	10	-1.31625	0.437523

## Sheet: Fig 2d
Bake time (min)	Bounces	<Q> (Me)	stdev Q (Me)
0	0	-0.00232864	0.000690614
0	1	-0.429222	0.173737
0	2	-0.826583	0.245855
0	3	-1.23113	0.333899
0	4	-1.67502	0.389695
0	5	-2.12836	0.416952
0	6	-2.50756	0.454241
0	7	-2.90151	0.477968
0	8	-3.26709	0.53808
0	9	-3.6635	0.583831
0	10	-3.91167	0.497245
15	0	-0.00492525	0.00538471
15	1	-0.379314	0.268866
15	2	-0.650559	0.291958
15	3	-0.974074	0.393451
15	4	-1.19443	0.45057
15	5	-1.5631	0.475139
15	6	-1.87145	0.463066
15	7	-2.19047	0.486349
15	8	-2.32088	0.450852
15	9	-2.50656	0.458032
15	10	-2.6897	0.446031
30	0	-0.00364789	0.00121506
30	1	-0.234835	0.0842311
30	2	-0.499395	0.169961
30	3	-0.781142	0.254659
30	4	-1.02035	0.326087
30	5	-1.34362	0.346725
30	6	-1.51604	0.38634
30	7	-1.81953	0.511001
30	8	-2.10533	0.501003
30	9	-2.27194	0.585347
30	10	-2.41189	0.645921
120	0	-0.00482661	0.00247305
120	1	-0.122306	0.222739
120	2	-0.247643	0.314907
120	3	-0.582924	0.321022
120	4	-0.714447	0.344213
120	5	-0.790745	0.568485
120	6	-1.07307	0.532534
120	7	-1.25433	0.488779
120	8	-1.16051	0.586143
120	9	-1.32018	0.601172
120	10	-1.46783	0.617195
240	0	-0.00391901	0.00122691
240	1	-0.116716	0.141702
240	2	-0.241785	0.213742
240	3	-0.177027	0.161321
240	4	-0.357533	0.159468
240	5	-0.57561	0.128745
240	6	-0.552244	0.21557
240	7	-0.769374	0.170274
240	8	-0.808029	0.410553
240	9	-1.01782	0.306271
240	10	-1.21034	0.294221
480	0	-0.00170914	0.00188275
480	1	-0.0983041	0.129853
480	2	-0.0399497	0.19385
480	3	-0.244042	0.234208
480	4	-0.337976	0.326775
480	5	-0.391302	0.349097
480	6	-0.535082	0.375967
480	7	-0.614368	0.38884
480	8	-0.645814	0.438433
480	9	-0.727843	0.404403
480	10	-0.782712	0.413749
