# Supplementary material for: Adventitious carbon breaks symmetry in oxide contact electrification
Source: Nature. 2026 Mar 18;651(8106):626–31. doi: 10.1038/s41586-025-10088-w (PMC12999465; doi:10.1038/s41586-025-10088-w)
Supplement: Supplementary file 5 — Source Data Fig. 3 [file 41586_2025_10088_MOESM5_ESM.xlsx]

## Sheet: Fig 3a
Spectrum before plasma			Spectrum after plasma
Channel	m/z	Intensity	Channel	m/z	Intensity
0	1.4e-05	0	0	1.3e-05	0
1	1.4e-05	0	1	1.3e-05	0
2	1.4e-05	0	2	1.3e-05	0
3	1.4e-05	0	3	1.3e-05	0
4	1.4e-05	0	4	1.4e-05	0
5	1.5e-05	0	5	1.4e-05	0
6	1.5e-05	0	6	1.4e-05	0
7	1.5e-05	0	7	1.4e-05	0
8	1.5e-05	0	8	1.5e-05	0
9	1.6e-05	0	9	1.5e-05	0
10	1.6e-05	0	10	1.5e-05	0
11	1.6e-05	0	11	1.5e-05	0
12	1.6e-05	0	12	1.6e-05	0
13	1.7e-05	0	13	1.6e-05	0
14	1.7e-05	0	14	1.6e-05	0
15	1.7e-05	0	15	1.6e-05	0
16	1.7e-05	0	16	1.7e-05	0
17	1.8e-05	0	17	1.7e-05	0
18	1.8e-05	0	18	1.7e-05	0
19	1.8e-05	0	19	1.7e-05	0
20	1.8e-05	0	20	1.8e-05	0
21	1.9e-05	0	21	1.8e-05	0
22	1.9e-05	0	22	1.8e-05	0
23	1.9e-05	0	23	1.8e-05	0
24	1.9e-05	0	24	1.9e-05	0
25	2e-05	0	25	1.9e-05	0
26	2e-05	0	26	1.9e-05	0
27	2e-05	0	27	1.9e-05	0
28	2.1e-05	0	28	2e-05	0
29	2.1e-05	0	29	2e-05	0
30	2.1e-05	0	30	2e-05	0
31	2.1e-05	0	31	2e-05	0
32	2.2e-05	0	32	2.1e-05	0
33	2.2e-05	0	33	2.1e-05	0
34	2.2e-05	0	34	2.1e-05	0
35	2.2e-05	0	35	2.2e-05	0
36	2.3e-05	0	36	2.2e-05	0
37	2.3e-05	0	37	2.2e-05	0
38	2.3e-05	0	38	2.2e-05	0
39	2.4e-05	0	39	2.3e-05	0
40	2.4e-05	0	40	2.3e-05	0
41	2.4e-05	0	41	2.3e-05	0
42	2.5e-05	0	42	2.4e-05	0
43	2.5e-05	0	43	2.4e-05	0
44	2.5e-05	0	44	2.4e-05	0
45	2.5e-05	0	45	2.4e-05	0
46	2.6e-05	0	46	2.5e-05	0
47	2.6e-05	0	47	2.5e-05	0
48	2.6e-05	0	48	2.5e-05	0
49	2.7e-05	0	49	2.6e-05	0
50	2.7e-05	0	50	2.6e-05	0
51	2.7e-05	0	51	2.6e-05	0
52	2.8e-05	0	52	2.7e-05	0
53	2.8e-05	0	53	2.7e-05	0
54	2.8e-05	0	54	2.7e-05	0
55	2.9e-05	0	55	2.8e-05	0
56	2.9e-05	0	56	2.8e-05	0
57	2.9e-05	0	57	2.8e-05	0
58	3e-05	0	58	2.8e-05	0
59	3e-05	0	59	2.9e-05	0
60	3e-05	0	60	2.9e-05	0
61	3.1e-05	0	61	2.9e-05	0
62	3.1e-05	0	62	3e-05	0
63	3.1e-05	0	63	3e-05	0
64	3.2e-05	0	64	3e-05	0
65	3.2e-05	0	65	3.1e-05	0
66	3.2e-05	0	66	3.1e-05	0
67	3.3e-05	0	67	3.1e-05	0
68	3.3e-05	0	68	3.2e-05	0
69	3.3e-05	0	69	3.2e-05	0
70	3.4e-05	0	70	3.3e-05	0
71	3.4e-05	0	71	3.3e-05	0
72	3.4e-05	0	72	3.3e-05	0
73	3.5e-05	0	73	3.4e-05	0
74	3.5e-05	0	74	3.4e-05	0
75	3.5e-05	0	75	3.4e-05	0
76	3.6e-05	0	76	3.5e-05	0
77	3.6e-05	0	77	3.5e-05	0
78	3.7e-05	0	78	3.5e-05	0
79	3.7e-05	0	79	3.6e-05	0
80	3.7e-05	0	80	3.6e-05	0
81	3.8e-05	0	81	3.6e-05	0
82	3.8e-05	0	82	3.7e-05	0
83	3.8e-05	0	83	3.7e-05	0
84	3.9e-05	0	84	3.8e-05	0
85	3.9e-05	0	85	3.8e-05	0
86	4e-05	0	86	3.8e-05	0
87	4e-05	0	87	3.9e-05	0
88	4e-05	0	88	3.9e-05	0
89	4.1e-05	0	89	3.9e-05	0
90	4.1e-05	0	90	4e-05	0
91	4.1e-05	0	91	4e-05	0
92	4.2e-05	0	92	4.1e-05	0
93	4.2e-05	0	93	4.1e-05	0
94	4.3e-05	0	94	4.1e-05	0
95	4.3e-05	0	95	4.2e-05	0
96	4.3e-05	0	96	4.2e-05	0
97	4.4e-05	0	97	4.3e-05	0
98	4.4e-05	0	98	4.3e-05	0
99	4.5e-05	0	99	4.3e-05	0
100	4.5e-05	0	100	4.4e-05	0
101	4.5e-05	0	101	4.4e-05	0
102	4.6e-05	0	102	4.5e-05	0
103	4.6e-05	0	103	4.5e-05	0
104	4.7e-05	0	104	4.5e-05	0
105	4.7e-05	0	105	4.6e-05	0
106	4.8e-05	0	106	4.6e-05	0
107	4.8e-05	0	107	4.7e-05	0
108	4.8e-05	0	108	4.7e-05	0
109	4.9e-05	0	109	4.7e-05	0
110	4.9e-05	0	110	4.8e-05	0
111	5e-05	0	111	4.8e-05	0
112	5e-05	0	112	4.9e-05	0
113	5.1e-05	0	113	4.9e-05	0
114	5.1e-05	0	114	4.9e-05	0
115	5.1e-05	0	115	5e-05	0
116	5.2e-05	0	116	5e-05	0
117	5.2e-05	0	117	5.1e-05	0
118	5.3e-05	0	118	5.1e-05	0
119	5.3e-05	0	119	5.2e-05	0
120	5.4e-05	0	120	5.2e-05	0
121	5.4e-05	0	121	5.3e-05	0
122	5.4e-05	0	122	5.3e-05	0
123	5.5e-05	0	123	5.3e-05	0
124	5.5e-05	0	124	5.4e-05	0
125	5.6e-05	0	125	5.4e-05	0
126	5.6e-05	0	126	5.5e-05	0
127	5.7e-05	0	127	5.5e-05	0
128	5.7e-05	0	128	5.6e-05	0
129	5.8e-05	0	129	5.6e-05	0
130	5.8e-05	0	130	5.7e-05	0
131	5.9e-05	0	131	5.7e-05	0
132	5.9e-05	0	132	5.7e-05	0
133	6e-05	0	133	5.8e-05	0
134	6e-05	0	134	5.8e-05	0
135	6e-05	0	135	5.9e-05	0
136	6.1e-05	0	136	5.9e-05	0
137	6.1e-05	0	137	6e-05	0
138	6.2e-05	0	138	6e-05	0
139	6.2e-05	0	139	6.1e-05	0
140	6.3e-05	0	140	6.1e-05	0
141	6.3e-05	0	141	6.2e-05	0
142	6.4e-05	0	142	6.2e-05	0
143	6.4e-05	0	143	6.3e-05	0
144	6.5e-05	0	144	6.3e-05	0
145	6.5e-05	0	145	6.4e-05	0
146	6.6e-05	0	146	6.4e-05	0
147	6.6e-05	0	147	6.5e-05	0
148	6.7e-05	0	148	6.5e-05	0
149	6.7e-05	0	149	6.6e-05	0
150	6.8e-05	0	150	6.6e-05	0
151	6.8e-05	0	151	6.7e-05	0
152	6.9e-05	0	152	6.7e-05	0
153	6.9e-05	0	153	6.8e-05	0
154	7e-05	0	154	6.8e-05	0
155	7e-05	0	155	6.9e-05	0
156	7.1e-05	0	156	6.9e-05	0
157	7.1e-05	0	157	7e-05	0
158	7.2e-05	0	158	7e-05	0
159	7.2e-05	0	159	7.1e-05	0
160	7.3e-05	0	160	7.1e-05	0
161	7.3e-05	0	161	7.2e-05	0
162	7.4e-05	0	162	7.2e-05	0
163	7.4e-05	0	163	7.3e-05	0
164	7.5e-05	0	164	7.3e-05	0
165	7.5e-05	0	165	7.4e-05	0
166	7.6e-05	0	166	7.4e-05	0
167	7.7e-05	0	167	7.5e-05	0
168	7.7e-05	0	168	7.5e-05	0
169	7.8e-05	0	169	7.6e-05	0
170	7.8e-05	0	170	7.6e-05	0
171	7.9e-05	0	171	7.7e-05	0
172	7.9e-05	0	172	7.7e-05	0
173	8e-05	0	173	7.8e-05	0
174	8e-05	0	174	7.8e-05	0
175	8.1e-05	0	175	7.9e-05	0
176	8.1e-05	0	176	7.9e-05	0
177	8.2e-05	0	177	8e-05	0
178	8.2e-05	0	178	8.1e-05	0
179	8.3e-05	0	179	8.1e-05	0
180	8.4e-05	0	180	8.2e-05	0
181	8.4e-05	0	181	8.2e-05	0
182	8.5e-05	0	182	8.3e-05	0
183	8.5e-05	0	183	8.3e-05	0
184	8.6e-05	0	184	8.4e-05	0
185	8.6e-05	0	185	8.4e-05	0
186	8.7e-05	0	186	8.5e-05	0
187	8.7e-05	0	187	8.6e-05	0
188	8.8e-05	0	188	8.6e-05	0
189	8.9e-05	0	189	8.7e-05	0
190	8.9e-05	0	190	8.7e-05	0
191	9e-05	0	191	8.8e-05	0
192	9e-05	0	192	8.8e-05	0
193	9.1e-05	0	193	8.9e-05	0
194	9.1e-05	0	194	8.9e-05	0
195	9.2e-05	0	195	9e-05	0
196	9.3e-05	0	196	9.1e-05	0
197	9.3e-05	0	197	9.1e-05	0
198	9.4e-05	0	198	9.2e-05	0
199	9.4e-05	0	199	9.2e-05	0
200	9.5e-05	0	200	9.3e-05	0
201	9.6e-05	0	201	9.4e-05	0
202	9.6e-05	0	202	9.4e-05	0
203	9.7e-05	0	203	9.5e-05	0
204	9.7e-05	0	204	9.5e-05	0
205	9.8e-05	0	205	9.6e-05	0
206	9.9e-05	0	206	9.7e-05	0
207	9.9e-05	0	207	9.7e-05	0
208	0.0001	0	208	9.8e-05	0
209	0.0001	0	209	9.8e-05	0
210	0.000101	0	210	9.9e-05	0
211	0.000102	0	211	0.0001	0
212	0.000102	0	212	0.0001	0
213	0.000103	0	213	0.000101	0
214	0.000103	0	214	0.000101	0
215	0.000104	0	215	0.000102	0
216	0.000105	0	216	0.000103	0
217	0.000105	0	217	0.000103	0
218	0.000106	0	218	0.000104	0
219	0.000107	0	219	0.000104	0
220	0.000107	0	220	0.000105	0
221	0.000108	0	221	0.000106	0
222	0.000108	0	222	0.000106	0
223	0.000109	0	223	0.000107	0
224	0.00011	0	224	0.000108	0
225	0.00011	0	225	0.000108	0
226	0.000111	0	226	0.000109	0
227	0.000112	0	227	0.000109	0
228	0.000112	0	228	0.00011	0
229	0.000113	0	229	0.000111	0
230	0.000114	0	230	0.000111	0
231	0.000114	0	231	0.000112	0
232	0.000115	0	232	0.000113	0
233	0.000116	0	233	0.000113	0
234	0.000116	0	234	0.000114	0
235	0.000117	0	235	0.000115	0
236	0.000117	0	236	0.000115	0
237	0.000118	0	237	0.000116	0
238	0.000119	0	238	0.000117	0
239	0.000119	0	239	0.000117	0
240	0.00012	0	240	0.000118	0
241	0.000121	0	241	0.000118	0
242	0.000121	0	242	0.000119	0
243	0.000122	0	243	0.00012	0
244	0.000123	0	244	0.00012	0
245	0.000123	0	245	0.000121	0
246	0.000124	0	246	0.000122	0
247	0.000125	0	247	0.000122	0
248	0.000126	0	248	0.000123	0
249	0.000126	0	249	0.000124	0
250	0.000127	0	250	0.000124	0
251	0.000128	0	251	0.000125	0
252	0.000128	0	252	0.000126	0
253	0.000129	0	253	0.000127	0
254	0.00013	0	254	0.000127	0
255	0.00013	0	255	0.000128	0
256	0.000131	0	256	0.000129	0
257	0.000132	0	257	0.000129	0
258	0.000132	0	258	0.00013	0
259	0.000133	0	259	0.000131	0
260	0.000134	1	260	0.000131	0
261	0.000135	0	261	0.000132	0
262	0.000135	0	262	0.000133	0
263	0.000136	0	263	0.000133	0
264	0.000137	0	264	0.000134	0
265	0.000137	0	265	0.000135	0
266	0.000138	0	266	0.000136	0
267	0.000139	0	267	0.000136	0
268	0.000139	0	268	0.000137	0
269	0.00014	0	269	0.000138	0
270	0.000141	0	270	0.000138	0
271	0.000142	0	271	0.000139	0
272	0.000142	0	272	0.00014	0
273	0.000143	0	273	0.000141	0
274	0.000144	0	274	0.000141	0
275	0.000145	0	275	0.000142	0
276	0.000145	0	276	0.000143	0
277	0.000146	0	277	0.000143	0
278	0.000147	0	278	0.000144	0
279	0.000147	0	279	0.000145	0
280	0.000148	0	280	0.000146	0
281	0.000149	0	281	0.000146	0
282	0.00015	0	282	0.000147	0
283	0.00015	0	283	0.000148	0
284	0.000151	0	284	0.000149	0
285	0.000152	0	285	0.000149	0
286	0.000153	0	286	0.00015	0
287	0.000153	0	287	0.000151	0
288	0.000154	0	288	0.000152	0
289	0.000155	0	289	0.000152	0
290	0.000156	0	290	0.000153	0
291	0.000156	0	291	0.000154	0
292	0.000157	0	292	0.000155	0
293	0.000158	0	293	0.000155	0
294	0.000159	0	294	0.000156	0
295	0.000159	0	295	0.000157	0
296	0.00016	0	296	0.000158	0
297	0.000161	0	297	0.000158	0
298	0.000162	0	298	0.000159	0
299	0.000163	0	299	0.00016	0
300	0.000163	0	300	0.000161	0
301	0.000164	0	301	0.000161	0
302	0.000165	0	302	0.000162	0
303	0.000166	0	303	0.000163	0
304	0.000166	0	304	0.000164	0
305	0.000167	0	305	0.000164	0
306	0.000168	0	306	0.000165	0
307	0.000169	0	307	0.000166	0
308	0.00017	0	308	0.000167	0
309	0.00017	0	309	0.000168	0
310	0.000171	0	310	0.000168	0
311	0.000172	0	311	0.000169	0
312	0.000173	0	312	0.00017	0
313	0.000174	0	313	0.000171	0
314	0.000174	0	314	0.000172	0
315	0.000175	0	315	0.000172	0
316	0.000176	0	316	0.000173	0
317	0.000177	0	317	0.000174	0
318	0.000178	0	318	0.000175	0
319	0.000178	0	319	0.000176	0
320	0.000179	0	320	0.000176	0
321	0.00018	0	321	0.000177	0
322	0.000181	0	322	0.000178	0
323	0.000182	0	323	0.000179	0
324	0.000182	0	324	0.00018	0
325	0.000183	0	325	0.00018	0
326	0.000184	0	326	0.000181	0
327	0.000185	0	327	0.000182	0
328	0.000186	0	328	0.000183	0
329	0.000187	0	329	0.000184	0
330	0.000187	0	330	0.000184	0
331	0.000188	0	331	0.000185	0
332	0.000189	0	332	0.000186	0
333	0.00019	0	333	0.000187	0
334	0.000191	0	334	0.000188	0
335	0.000192	0	335	0.000189	0
336	0.000192	0	336	0.000189	0
337	0.000193	0	337	0.00019	0
338	0.000194	0	338	0.000191	0
339	0.000195	0	339	0.000192	0
340	0.000196	0	340	0.000193	0
341	0.000197	0	341	0.000194	0
342	0.000198	0	342	0.000195	0
343	0.000198	0	343	0.000195	0
344	0.000199	0	344	0.000196	0
345	0.0002	0	345	0.000197	0
346	0.000201	0	346	0.000198	0
347	0.000202	0	347	0.000199	0
348	0.000203	0	348	0.0002	0
349	0.000204	0	349	0.0002	0
350	0.000204	0	350	0.000201	0
351	0.000205	0	351	0.000202	0
352	0.000206	0	352	0.000203	0
353	0.000207	0	353	0.000204	0
354	0.000208	0	354	0.000205	0
355	0.000209	0	355	0.000206	0
356	0.00021	0	356	0.000207	0
357	0.000211	0	357	0.000207	0
358	0.000211	0	358	0.000208	0
359	0.000212	0	359	0.000209	0
360	0.000213	0	360	0.00021	0
361	0.000214	0	361	0.000211	0
362	0.000215	0	362	0.000212	0
363	0.000216	0	363	0.000213	0
364	0.000217	0	364	0.000214	0
365	0.000218	0	365	0.000214	0
366	0.000219	0	366	0.000215	0
367	0.000219	0	367	0.000216	0
368	0.00022	0	368	0.000217	0
369	0.000221	0	369	0.000218	0
370	0.000222	0	370	0.000219	0
371	0.000223	0	371	0.00022	0
372	0.000224	0	372	0.000221	0
373	0.000225	0	373	0.000222	0
374	0.000226	0	374	0.000223	0
375	0.000227	0	375	0.000223	0
376	0.000228	0	376	0.000224	0
377	0.000228	0	377	0.000225	0
378	0.000229	0	378	0.000226	0
379	0.00023	0	379	0.000227	0
380	0.000231	0	380	0.000228	0
381	0.000232	0	381	0.000229	0
382	0.000233	0	382	0.00023	0
383	0.000234	0	383	0.000231	0
384	0.000235	0	384	0.000232	0
385	0.000236	0	385	0.000233	0
386	0.000237	0	386	0.000233	0
387	0.000238	0	387	0.000234	0
388	0.000239	0	388	0.000235	0
389	0.00024	0	389	0.000236	0
390	0.000241	0	390	0.000237	0
391	0.000242	0	391	0.000238	0
392	0.000242	0	392	0.000239	0
393	0.000243	0	393	0.00024	0
394	0.000244	0	394	0.000241	0
395	0.000245	0	395	0.000242	0
396	0.000246	0	396	0.000243	0
397	0.000247	0	397	0.000244	0
398	0.000248	0	398	0.000245	0
399	0.000249	0	399	0.000246	0
400	0.00025	0	400	0.000247	0
401	0.000251	0	401	0.000248	0
402	0.000252	0	402	0.000249	0
403	0.000253	0	403	0.00025	0
404	0.000254	0	404	0.00025	0
405	0.000255	0	405	0.000251	0
406	0.000256	0	406	0.000252	0
407	0.000257	0	407	0.000253	0
408	0.000258	0	408	0.000254	0
409	0.000259	0	409	0.000255	0
410	0.00026	0	410	0.000256	0
411	0.000261	0	411	0.000257	0
412	0.000262	0	412	0.000258	0
413	0.000263	0	413	0.000259	0
414	0.000264	0	414	0.00026	0
415	0.000265	0	415	0.000261	0
416	0.000266	0	416	0.000262	0
417	0.000267	0	417	0.000263	0
418	0.000268	0	418	0.000264	0
419	0.000269	0	419	0.000265	0
420	0.00027	0	420	0.000266	0
421	0.000271	0	421	0.000267	0
422	0.000272	0	422	0.000268	0
423	0.000273	0	423	0.000269	0
424	0.000274	0	424	0.00027	0
425	0.000275	0	425	0.000271	0
426	0.000276	0	426	0.000272	0
427	0.000277	0	427	0.000273	0
428	0.000278	0	428	0.000274	0
429	0.000279	0	429	0.000275	0
430	0.00028	0	430	0.000276	0
431	0.000281	0	431	0.000277	0
432	0.000282	0	432	0.000278	0
433	0.000283	0	433	0.000279	0
434	0.000284	0	434	0.00028	0
435	0.000285	0	435	0.000281	0
436	0.000286	0	436	0.000282	0
437	0.000287	0	437	0.000283	0
438	0.000288	0	438	0.000284	0
439	0.000289	0	439	0.000285	0
440	0.00029	0	440	0.000286	0
441	0.000291	0	441	0.000287	0
442	0.000292	0	442	0.000288	0
443	0.000293	0	443	0.000289	0
444	0.000294	0	444	0.00029	0
445	0.000295	0	445	0.000291	0
446	0.000296	0	446	0.000292	0
447	0.000297	0	447	0.000293	0
448	0.000298	0	448	0.000294	0
449	0.000299	0	449	0.000296	0
450	0.0003	0	450	0.000297	0
451	0.000301	0	451	0.000298	0
452	0.000302	0	452	0.000299	0
453	0.000303	0	453	0.0003	0
454	0.000305	0	454	0.000301	0
455	0.000306	0	455	0.000302	0
456	0.000307	0	456	0.000303	0
457	0.000308	0	457	0.000304	0
458	0.000309	0	458	0.000305	0
459	0.00031	0	459	0.000306	0
460	0.000311	0	460	0.000307	0
461	0.000312	0	461	0.000308	0
462	0.000313	0	462	0.000309	0
463	0.000314	0	463	0.00031	0
464	0.000315	0	464	0.000311	0
465	0.000316	0	465	0.000312	0
466	0.000317	0	466	0.000313	0
467	0.000318	0	467	0.000315	0
468	0.00032	0	468	0.000316	0
469	0.000321	0	469	0.000317	0
470	0.000322	0	470	0.000318	0
471	0.000323	0	471	0.000319	0
472	0.000324	0	472	0.00032	0
473	0.000325	0	473	0.000321	1
474	0.000326	0	474	0.000322	0
475	0.000327	0	475	0.000323	0
476	0.000328	0	476	0.000324	0
477	0.000329	0	477	0.000325	0
478	0.00033	0	478	0.000326	0
479	0.000332	0	479	0.000328	0
480	0.000333	0	480	0.000329	0
481	0.000334	0	481	0.00033	0
482	0.000335	0	482	0.000331	0
483	0.000336	0	483	0.000332	0
484	0.000337	0	484	0.000333	0
485	0.000338	0	485	0.000334	0
486	0.000339	0	486	0.000335	0
487	0.00034	0	487	0.000336	0
488	0.000342	0	488	0.000338	0
489	0.000343	0	489	0.000339	0
490	0.000344	0	490	0.00034	0
491	0.000345	0	491	0.000341	0
492	0.000346	0	492	0.000342	0
493	0.000347	0	493	0.000343	0
494	0.000348	0	494	0.000344	0
495	0.00035	0	495	0.000345	0
496	0.000351	0	496	0.000347	0
497	0.000352	0	497	0.000348	0
498	0.000353	0	498	0.000349	0
499	0.000354	0	499	0.00035	0
500	0.000355	0	500	0.000351	0
501	0.000356	0	501	0.000352	0
502	0.000357	0	502	0.000353	0
503	0.000359	0	503	0.000354	0
504	0.00036	0	504	0.000356	0
505	0.000361	0	505	0.000357	0
506	0.000362	0	506	0.000358	0
507	0.000363	0	507	0.000359	0
508	0.000364	0	508	0.00036	0
509	0.000366	0	509	0.000361	0
510	0.000367	0	510	0.000362	0
511	0.000368	0	511	0.000364	0
512	0.000369	0	512	0.000365	0
513	0.00037	0	513	0.000366	0
514	0.000371	0	514	0.000367	0
515	0.000373	0	515	0.000368	0
516	0.000374	0	516	0.000369	0
517	0.000375	0	517	0.000371	0
518	0.000376	0	518	0.000372	0
519	0.000377	0	519	0.000373	0
520	0.000378	0	520	0.000374	0
521	0.00038	0	521	0.000375	0
522	0.000381	0	522	0.000376	0
523	0.000382	0	523	0.000378	0
524	0.000383	0	524	0.000379	0
525	0.000384	0	525	0.00038	0
526	0.000386	0	526	0.000381	0
527	0.000387	0	527	0.000382	0
528	0.000388	0	528	0.000384	0
529	0.000389	0	529	0.000385	0
530	0.00039	0	530	0.000386	0
531	0.000392	0	531	0.000387	0
532	0.000393	0	532	0.000388	0
533	0.000394	0	533	0.00039	0
534	0.000395	0	534	0.000391	0
535	0.000396	0	535	0.000392	0
536	0.000398	0	536	0.000393	0
537	0.000399	0	537	0.000394	0
538	0.0004	0	538	0.000396	0
539	0.000401	0	539	0.000397	0
540	0.000402	0	540	0.000398	0
541	0.000404	0	541	0.000399	0
542	0.000405	0	542	0.0004	0
543	0.000406	0	543	0.000402	0
544	0.000407	0	544	0.000403	0
545	0.000409	0	545	0.000404	0
546	0.00041	0	546	0.000405	0
547	0.000411	0	547	0.000406	0
548	0.000412	0	548	0.000408	0
549	0.000413	0	549	0.000409	0
550	0.000415	0	550	0.00041	0
551	0.000416	0	551	0.000411	0
552	0.000417	0	552	0.000413	0
553	0.000418	0	553	0.000414	0
554	0.00042	0	554	0.000415	0
555	0.000421	0	555	0.000416	0
556	0.000422	0	556	0.000418	0
557	0.000423	0	557	0.000419	0
558	0.000425	0	558	0.00042	0
559	0.000426	0	559	0.000421	0
560	0.000427	0	560	0.000423	0
561	0.000428	0	561	0.000424	0
562	0.00043	0	562	0.000425	0
563	0.000431	0	563	0.000426	0
564	0.000432	0	564	0.000428	0
565	0.000433	0	565	0.000429	0
566	0.000435	0	566	0.00043	0
567	0.000436	0	567	0.000431	0
568	0.000437	1	568	0.000433	0
569	0.000438	0	569	0.000434	0
570	0.00044	0	570	0.000435	0
571	0.000441	0	571	0.000436	0
572	0.000442	0	572	0.000438	0
573	0.000444	0	573	0.000439	0
574	0.000445	0	574	0.00044	0
575	0.000446	0	575	0.000441	0
576	0.000447	0	576	0.000443	0
577	0.000449	0	577	0.000444	0
578	0.00045	0	578	0.000445	0
579	0.000451	0	579	0.000447	0
580	0.000453	0	580	0.000448	0
581	0.000454	0	581	0.000449	0
582	0.000455	0	582	0.00045	0
583	0.000456	0	583	0.000452	0
584	0.000458	0	584	0.000453	0
585	0.000459	0	585	0.000454	0
586	0.00046	0	586	0.000456	0
587	0.000462	0	587	0.000457	0
588	0.000463	0	588	0.000458	0
589	0.000464	0	589	0.000459	0
590	0.000466	0	590	0.000461	0
591	0.000467	0	591	0.000462	0
592	0.000468	0	592	0.000463	0
593	0.000469	0	593	0.000465	0
594	0.000471	0	594	0.000466	0
595	0.000472	0	595	0.000467	0
596	0.000473	0	596	0.000469	0
597	0.000475	0	597	0.00047	0
598	0.000476	0	598	0.000471	0
599	0.000477	0	599	0.000473	0
600	0.000479	0	600	0.000474	0
601	0.00048	0	601	0.000475	0
602	0.000481	0	602	0.000476	0
603	0.000483	0	603	0.000478	0
604	0.000484	0	604	0.000479	0
605	0.000485	0	605	0.00048	0
606	0.000487	0	606	0.000482	0
607	0.000488	0	607	0.000483	0
608	0.000489	0	608	0.000484	0
609	0.000491	0	609	0.000486	0
610	0.000492	0	610	0.000487	0
611	0.000493	0	611	0.000488	0
612	0.000495	0	612	0.00049	0
613	0.000496	0	613	0.000491	0
614	0.000497	0	614	0.000492	0
615	0.000499	0	615	0.000494	0
616	0.0005	0	616	0.000495	0
617	0.000502	0	617	0.000497	0
618	0.000503	0	618	0.000498	0
619	0.000504	0	619	0.000499	0
620	0.000506	0	620	0.000501	0
621	0.000507	0	621	0.000502	0
622	0.000508	0	622	0.000503	0
623	0.00051	0	623	0.000505	0
624	0.000511	0	624	0.000506	0
625	0.000512	0	625	0.000507	1
626	0.000514	0	626	0.000509	0
627	0.000515	0	627	0.00051	0
628	0.000517	0	628	0.000511	0
629	0.000518	0	629	0.000513	0
630	0.000519	0	630	0.000514	0
631	0.000521	0	631	0.000516	0
632	0.000522	0	632	0.000517	0
633	0.000524	0	633	0.000518	0
634	0.000525	0	634	0.00052	0
635	0.000526	0	635	0.000521	0
636	0.000528	0	636	0.000523	0
637	0.000529	0	637	0.000524	0
638	0.00053	0	638	0.000525	0
639	0.000532	0	639	0.000527	0
640	0.000533	0	640	0.000528	0
641	0.000535	0	641	0.000529	0
642	0.000536	0	642	0.000531	0
643	0.000537	0	643	0.000532	0
644	0.000539	0	644	0.000534	0
645	0.00054	0	645	0.000535	0
646	0.000542	0	646	0.000536	0
647	0.000543	0	647	0.000538	0
648	0.000545	0	648	0.000539	0
649	0.000546	0	649	0.000541	0
650	0.000547	0	650	0.000542	0
651	0.000549	0	651	0.000544	0
652	0.00055	0	652	0.000545	0
653	0.000552	0	653	0.000546	0
654	0.000553	0	654	0.000548	0
655	0.000555	0	655	0.000549	0
656	0.000556	0	656	0.000551	0
657	0.000557	0	657	0.000552	0
658	0.000559	0	658	0.000553	0
659	0.00056	0	659	0.000555	0
660	0.000562	0	660	0.000556	0
661	0.000563	0	661	0.000558	0
662	0.000565	0	662	0.000559	0
663	0.000566	0	663	0.000561	0
664	0.000567	0	664	0.000562	0
665	0.000569	0	665	0.000563	0
666	0.00057	0	666	0.000565	0
667	0.000572	0	667	0.000566	0
668	0.000573	0	668	0.000568	0
669	0.000575	0	669	0.000569	0
670	0.000576	0	670	0.000571	0
671	0.000578	0	671	0.000572	0
672	0.000579	0	672	0.000574	0
673	0.000581	0	673	0.000575	0
674	0.000582	0	674	0.000577	0
675	0.000583	0	675	0.000578	0
676	0.000585	0	676	0.000579	0
677	0.000586	0	677	0.000581	0
678	0.000588	0	678	0.000582	0
679	0.000589	0	679	0.000584	0
680	0.000591	0	680	0.000585	0
681	0.000592	0	681	0.000587	0
682	0.000594	0	682	0.000588	0
683	0.000595	0	683	0.00059	0
684	0.000597	0	684	0.000591	0
685	0.000598	0	685	0.000593	0
686	0.0006	0	686	0.000594	0
687	0.000601	0	687	0.000596	0
688	0.000603	0	688	0.000597	0
689	0.000604	0	689	0.000599	0
690	0.000606	0	690	0.0006	0
691	0.000607	0	691	0.000602	0
692	0.000609	0	692	0.000603	0
693	0.00061	0	693	0.000604	0
694	0.000612	0	694	0.000606	0
695	0.000613	0	695	0.000607	0
696	0.000615	0	696	0.000609	0
697	0.000616	0	697	0.00061	0
698	0.000618	0	698	0.000612	0
699	0.000619	0	699	0.000613	0
700	0.000621	0	700	0.000615	0
701	0.000622	0	701	0.000616	0
702	0.000624	0	702	0.000618	0
703	0.000625	0	703	0.000619	0
704	0.000627	0	704	0.000621	0
705	0.000628	0	705	0.000623	0
706	0.00063	0	706	0.000624	0
707	0.000631	0	707	0.000626	0
708	0.000633	0	708	0.000627	0
709	0.000634	0	709	0.000629	0
710	0.000636	0	710	0.00063	0
711	0.000637	0	711	0.000632	0
712	0.000639	0	712	0.000633	0
713	0.00064	0	713	0.000635	0
714	0.000642	0	714	0.000636	0
715	0.000644	0	715	0.000638	0
716	0.000645	0	716	0.000639	0
717	0.000647	0	717	0.000641	0
718	0.000648	0	718	0.000642	0
719	0.00065	0	719	0.000644	0
720	0.000651	0	720	0.000645	0
721	0.000653	0	721	0.000647	0
722	0.000654	0	722	0.000648	0
723	0.000656	0	723	0.00065	0
724	0.000657	0	724	0.000652	0
725	0.000659	0	725	0.000653	0
726	0.000661	0	726	0.000655	0
727	0.000662	0	727	0.000656	0
728	0.000664	0	728	0.000658	0
729	0.000665	0	729	0.000659	0
730	0.000667	0	730	0.000661	0
731	0.000668	0	731	0.000662	0
732	0.00067	0	732	0.000664	0
733	0.000672	0	733	0.000666	0
734	0.000673	0	734	0.000667	0
735	0.000675	0	735	0.000669	0
736	0.000676	0	736	0.00067	0
737	0.000678	0	737	0.000672	0
738	0.000679	0	738	0.000673	0
739	0.000681	0	739	0.000675	0
740	0.000683	0	740	0.000677	0
741	0.000684	0	741	0.000678	0
742	0.000686	0	742	0.00068	0
743	0.000687	0	743	0.000681	0
744	0.000689	0	744	0.000683	0
745	0.000691	0	745	0.000684	0
746	0.000692	0	746	0.000686	0
747	0.000694	0	747	0.000688	0
748	0.000695	0	748	0.000689	0
749	0.000697	0	749	0.000691	0
750	0.000699	0	750	0.000692	0
751	0.0007	0	751	0.000694	0
752	0.000702	0	752	0.000696	0
753	0.000703	0	753	0.000697	0
754	0.000705	0	754	0.000699	0
755	0.000707	0	755	0.0007	0
756	0.000708	0	756	0.000702	0
757	0.00071	0	757	0.000704	0
758	0.000711	0	758	0.000705	0
759	0.000713	0	759	0.000707	0
760	0.000715	0	760	0.000708	0
761	0.000716	0	761	0.00071	0
762	0.000718	0	762	0.000712	0
763	0.00072	0	763	0.000713	0
764	0.000721	0	764	0.000715	0
765	0.000723	0	765	0.000717	0
766	0.000724	0	766	0.000718	0
767	0.000726	0	767	0.00072	0
768	0.000728	0	768	0.000721	0
769	0.000729	0	769	0.000723	0
770	0.000731	0	770	0.000725	0
771	0.000733	0	771	0.000726	0
772	0.000734	0	772	0.000728	0
773	0.000736	0	773	0.00073	0
774	0.000738	0	774	0.000731	0
775	0.000739	0	775	0.000733	0
776	0.000741	0	776	0.000735	0
777	0.000742	0	777	0.000736	0
778	0.000744	0	778	0.000738	0
779	0.000746	0	779	0.000739	0
780	0.000747	0	780	0.000741	0
781	0.000749	0	781	0.000743	0
782	0.000751	0	782	0.000744	0
783	0.000752	0	783	0.000746	0
784	0.000754	0	784	0.000748	0
785	0.000756	0	785	0.000749	0
786	0.000757	0	786	0.000751	0
787	0.000759	0	787	0.000753	0
788	0.000761	0	788	0.000754	0
789	0.000762	0	789	0.000756	0
790	0.000764	0	790	0.000758	0
791	0.000766	0	791	0.000759	0
792	0.000767	0	792	0.000761	0
793	0.000769	0	793	0.000763	0
794	0.000771	0	794	0.000764	0
795	0.000773	0	795	0.000766	0
796	0.000774	0	796	0.000768	0
797	0.000776	0	797	0.000769	0
798	0.000778	0	798	0.000771	0
799	0.000779	0	799	0.000773	0
800	0.000781	0	800	0.000775	0
801	0.000783	0	801	0.000776	0
802	0.000784	0	802	0.000778	0
803	0.000786	0	803	0.00078	0
804	0.000788	0	804	0.000781	0
805	0.000789	0	805	0.000783	0
806	0.000791	0	806	0.000785	0
807	0.000793	0	807	0.000786	0
808	0.000795	0	808	0.000788	0
809	0.000796	0	809	0.00079	0
810	0.000798	0	810	0.000791	0
811	0.0008	0	811	0.000793	0
812	0.000801	0	812	0.000795	0
813	0.000803	0	813	0.000797	0
814	0.000805	0	814	0.000798	0
815	0.000807	0	815	0.0008	0
816	0.000808	0	816	0.000802	0
817	0.00081	0	817	0.000803	0
818	0.000812	0	818	0.000805	0
819	0.000814	0	819	0.000807	0
820	0.000815	0	820	0.000809	0
821	0.000817	0	821	0.00081	0
822	0.000819	0	822	0.000812	0
823	0.00082	0	823	0.000814	0
824	0.000822	0	824	0.000816	0
825	0.000824	0	825	0.000817	0
826	0.000826	0	826	0.000819	0
827	0.000827	0	827	0.000821	0
828	0.000829	0	828	0.000822	0
829	0.000831	0	829	0.000824	0
830	0.000833	0	830	0.000826	0
831	0.000834	0	831	0.000828	0
832	0.000836	0	832	0.000829	0
833	0.000838	0	833	0.000831	0
834	0.00084	0	834	0.000833	0
835	0.000841	0	835	0.000835	0
836	0.000843	0	836	0.000836	0
837	0.000845	0	837	0.000838	0
838	0.000847	0	838	0.00084	0
839	0.000848	0	839	0.000842	0
840	0.00085	0	840	0.000843	0
841	0.000852	0	841	0.000845	0
842	0.000854	0	842	0.000847	0
843	0.000856	0	843	0.000849	0
844	0.000857	0	844	0.000851	0
845	0.000859	0	845	0.000852	0
846	0.000861	0	846	0.000854	0
847	0.000863	0	847	0.000856	0
848	0.000864	0	848	0.000858	0
849	0.000866	0	849	0.000859	0
850	0.000868	0	850	0.000861	0
851	0.00087	0	851	0.000863	0
852	0.000872	0	852	0.000865	0
853	0.000873	0	853	0.000867	0
854	0.000875	0	854	0.000868	0
855	0.000877	0	855	0.00087	0
856	0.000879	0	856	0.000872	0
857	0.000881	0	857	0.000874	0
858	0.000882	0	858	0.000875	0
859	0.000884	0	859	0.000877	0
860	0.000886	0	860	0.000879	0
861	0.000888	0	861	0.000881	0
862	0.00089	0	862	0.000883	0
863	0.000891	0	863	0.000884	0
864	0.000893	0	864	0.000886	0
865	0.000895	0	865	0.000888	0
866	0.000897	0	866	0.00089	0
867	0.000899	0	867	0.000892	0
868	0.000901	0	868	0.000893	0
869	0.000902	0	869	0.000895	0
870	0.000904	0	870	0.000897	0
871	0.000906	0	871	0.000899	0
872	0.000908	0	872	0.000901	0
873	0.00091	0	873	0.000903	0
874	0.000911	0	874	0.000904	0
875	0.000913	0	875	0.000906	0
876	0.000915	0	876	0.000908	0
877	0.000917	0	877	0.00091	0
878	0.000919	0	878	0.000912	0
879	0.000921	0	879	0.000914	0
880	0.000922	0	880	0.000915	0
881	0.000924	0	881	0.000917	0
882	0.000926	0	882	0.000919	0
883	0.000928	0	883	0.000921	0
884	0.00093	0	884	0.000923	0
885	0.000932	0	885	0.000925	0
886	0.000934	0	886	0.000926	0
887	0.000935	0	887	0.000928	0
888	0.000937	0	888	0.00093	0
889	0.000939	0	889	0.000932	0
890	0.000941	0	890	0.000934	0
891	0.000943	0	891	0.000936	0
892	0.000945	0	892	0.000938	0
893	0.000947	0	893	0.000939	0
894	0.000948	0	894	0.000941	0
895	0.00095	0	895	0.000943	0
896	0.000952	0	896	0.000945	0
897	0.000954	0	897	0.000947	0
898	0.000956	0	898	0.000949	0
899	0.000958	0	899	0.000951	0
900	0.00096	0	900	0.000952	0
901	0.000962	0	901	0.000954	0
902	0.000963	0	902	0.000956	0
903	0.000965	0	903	0.000958	0
904	0.000967	0	904	0.00096	0
905	0.000969	0	905	0.000962	0
906	0.000971	0	906	0.000964	0
907	0.000973	0	907	0.000966	0
908	0.000975	0	908	0.000967	0
909	0.000977	0	909	0.000969	0
910	0.000979	0	910	0.000971	0
911	0.00098	0	911	0.000973	0
912	0.000982	0	912	0.000975	0
913	0.000984	0	913	0.000977	0
914	0.000986	0	914	0.000979	0
915	0.000988	0	915	0.000981	0
916	0.00099	0	916	0.000983	0
917	0.000992	0	917	0.000984	0
918	0.000994	0	918	0.000986	0
919	0.000996	0	919	0.000988	0
920	0.000998	0	920	0.00099	0
921	0.001	0	921	0.000992	0
922	0.001001	0	922	0.000994	0
923	0.001003	0	923	0.000996	0
924	0.001005	0	924	0.000998	0
925	0.001007	0	925	0.001	0
926	0.001009	0	926	0.001002	0
927	0.001011	0	927	0.001004	0
928	0.001013	0	928	0.001006	0
929	0.001015	0	929	0.001007	0
930	0.001017	0	930	0.001009	0
931	0.001019	0	931	0.001011	0
932	0.001021	0	932	0.001013	0
933	0.001023	0	933	0.001015	0
934	0.001025	0	934	0.001017	0
935	0.001027	0	935	0.001019	0
936	0.001029	0	936	0.001021	0
937	0.00103	0	937	0.001023	0
938	0.001032	0	938	0.001025	0
939	0.001034	0	939	0.001027	0
940	0.001036	0	940	0.001029	0
941	0.001038	0	941	0.001031	0
942	0.00104	0	942	0.001033	0
943	0.001042	0	943	0.001035	0
944	0.001044	0	944	0.001037	0
945	0.001046	0	945	0.001038	0
946	0.001048	0	946	0.00104	0
947	0.00105	0	947	0.001042	0
948	0.001052	0	948	0.001044	0
949	0.001054	0	949	0.001046	0
950	0.001056	0	950	0.001048	0
951	0.001058	0	951	0.00105	0
952	0.00106	0	952	0.001052	0
953	0.001062	0	953	0.001054	0
954	0.001064	0	954	0.001056	0
955	0.001066	0	955	0.001058	0
956	0.001068	0	956	0.00106	0
957	0.00107	0	957	0.001062	0
958	0.001072	0	958	0.001064	0
959	0.001074	0	959	0.001066	0
960	0.001076	0	960	0.001068	0
961	0.001078	0	961	0.00107	0
962	0.00108	0	962	0.001072	0
963	0.001082	0	963	0.001074	0
964	0.001084	0	964	0.001076	0
965	0.001086	0	965	0.001078	0
966	0.001088	0	966	0.00108	0
967	0.00109	0	967	0.001082	0
968	0.001092	0	968	0.001084	0
969	0.001094	0	969	0.001086	0
970	0.001096	0	970	0.001088	0
971	0.001098	0	971	0.00109	0
972	0.0011	0	972	0.001092	0
973	0.001102	0	973	0.001094	0
974	0.001104	0	974	0.001096	0
975	0.001106	0	975	0.001098	0
976	0.001108	0	976	0.0011	0
977	0.00111	0	977	0.001102	0
978	0.001112	0	978	0.001104	0
979	0.001114	0	979	0.001106	0
980	0.001116	0	980	0.001108	0
981	0.001118	0	981	0.00111	0
982	0.00112	0	982	0.001112	0
983	0.001122	0	983	0.001114	0
984	0.001124	0	984	0.001116	0
985	0.001126	0	985	0.001118	0
986	0.001128	0	986	0.00112	0
987	0.00113	0	987	0.001122	0
988	0.001132	0	988	0.001124	0
989	0.001134	0	989	0.001126	0
990	0.001136	0	990	0.001128	0
991	0.001138	0	991	0.00113	0
992	0.00114	0	992	0.001132	0
993	0.001142	0	993	0.001134	0
994	0.001144	0	994	0.001136	0
995	0.001147	0	995	0.001138	0
996	0.001149	0	996	0.001141	0
997	0.001151	0	997	0.001143	0
998	0.001153	0	998	0.001145	0
999	0.001155	0	999	0.001147	0
1000	0.001157	0	1000	0.001149	0
1001	0.001159	0	1001	0.001151	0
1002	0.001161	0	1002	0.001153	0
1003	0.001163	0	1003	0.001155	0
1004	0.001165	0	1004	0.001157	0
1005	0.001167	0	1005	0.001159	0
1006	0.001169	0	1006	0.001161	0
1007	0.001171	0	1007	0.001163	0
1008	0.001173	0	1008	0.001165	0
1009	0.001175	0	1009	0.001167	0
1010	0.001178	0	1010	0.001169	0
1011	0.00118	0	1011	0.001171	0
1012	0.001182	0	1012	0.001173	0
1013	0.001184	0	1013	0.001176	0
1014	0.001186	0	1014	0.001178	0
1015	0.001188	0	1015	0.00118	0
1016	0.00119	0	1016	0.001182	0
1017	0.001192	0	1017	0.001184	0
1018	0.001194	0	1018	0.001186	0
1019	0.001196	0	1019	0.001188	0
1020	0.001198	0	1020	0.00119	0
1021	0.001201	0	1021	0.001192	0
1022	0.001203	0	1022	0.001194	0
1023	0.001205	0	1023	0.001196	0
1024	0.001207	0	1024	0.001199	0
1025	0.001209	0	1025	0.001201	0
1026	0.001211	0	1026	0.001203	0
1027	0.001213	0	1027	0.001205	0
1028	0.001215	0	1028	0.001207	0
1029	0.001217	0	1029	0.001209	0
1030	0.00122	0	1030	0.001211	0
1031	0.001222	0	1031	0.001213	0
1032	0.001224	0	1032	0.001215	0
1033	0.001226	0	1033	0.001218	0
1034	0.001228	0	1034	0.00122	0
1035	0.00123	0	1035	0.001222	0
1036	0.001232	0	1036	0.001224	0
1037	0.001234	0	1037	0.001226	0
1038	0.001237	0	1038	0.001228	0
1039	0.001239	0	1039	0.00123	0
1040	0.001241	0	1040	0.001232	0
1041	0.001243	0	1041	0.001234	0
1042	0.001245	0	1042	0.001237	0
1043	0.001247	0	1043	0.001239	0
1044	0.001249	0	1044	0.001241	0
1045	0.001252	0	1045	0.001243	0
1046	0.001254	0	1046	0.001245	0
1047	0.001256	0	1047	0.001247	0
1048	0.001258	0	1048	0.001249	0
1049	0.00126	0	1049	0.001252	0
1050	0.001262	0	1050	0.001254	0
1051	0.001264	0	1051	0.001256	0
1052	0.001267	0	1052	0.001258	0
1053	0.001269	0	1053	0.00126	0
1054	0.001271	0	1054	0.001262	0
1055	0.001273	0	1055	0.001264	0
1056	0.001275	0	1056	0.001267	0
1057	0.001277	0	1057	0.001269	0
1058	0.00128	0	1058	0.001271	0
1059	0.001282	0	1059	0.001273	0
1060	0.001284	0	1060	0.001275	0
1061	0.001286	0	1061	0.001277	0
1062	0.001288	0	1062	0.00128	0
1063	0.00129	0	1063	0.001282	0
1064	0.001293	0	1064	0.001284	0
1065	0.001295	0	1065	0.001286	0
1066	0.001297	0	1066	0.001288	0
1067	0.001299	0	1067	0.001291	0
1068	0.001301	0	1068	0.001293	0
1069	0.001304	0	1069	0.001295	0
1070	0.001306	0	1070	0.001297	0
1071	0.001308	0	1071	0.001299	0
1072	0.00131	0	1072	0.001301	0
1073	0.001312	0	1073	0.001304	0
1074	0.001315	0	1074	0.001306	0
1075	0.001317	0	1075	0.001308	0
1076	0.001319	0	1076	0.00131	0
1077	0.001321	0	1077	0.001312	0
1078	0.001323	0	1078	0.001315	0
1079	0.001326	0	1079	0.001317	0
1080	0.001328	0	1080	0.001319	0
1081	0.00133	0	1081	0.001321	0
1082	0.001332	0	1082	0.001323	0
1083	0.001334	0	1083	0.001326	0
1084	0.001337	0	1084	0.001328	0
1085	0.001339	0	1085	0.00133	0
1086	0.001341	0	1086	0.001332	0
1087	0.001343	0	1087	0.001334	0
1088	0.001346	0	1088	0.001337	0
1089	0.001348	0	1089	0.001339	0
1090	0.00135	0	1090	0.001341	0
1091	0.001352	0	1091	0.001343	0
1092	0.001354	0	1092	0.001346	0
1093	0.001357	0	1093	0.001348	0
1094	0.001359	0	1094	0.00135	0
1095	0.001361	0	1095	0.001352	0
1096	0.001363	0	1096	0.001354	0
1097	0.001366	0	1097	0.001357	0
1098	0.001368	0	1098	0.001359	0
1099	0.00137	0	1099	0.001361	0
1100	0.001372	0	1100	0.001363	0
1101	0.001375	0	1101	0.001366	0
1102	0.001377	0	1102	0.001368	0
1103	0.001379	0	1103	0.00137	0
1104	0.001381	0	1104	0.001372	0
1105	0.001384	0	1105	0.001375	0
1106	0.001386	0	1106	0.001377	0
1107	0.001388	0	1107	0.001379	0
1108	0.00139	0	1108	0.001381	0
1109	0.001393	0	1109	0.001384	0
1110	0.001395	0	1110	0.001386	0
1111	0.001397	0	1111	0.001388	0
1112	0.001399	0	1112	0.00139	0
1113	0.001402	0	1113	0.001393	0
1114	0.001404	0	1114	0.001395	0
1115	0.001406	0	1115	0.001397	0
1116	0.001409	0	1116	0.001399	0
1117	0.001411	0	1117	0.001402	0
1118	0.001413	0	1118	0.001404	0
1119	0.001415	0	1119	0.001406	0
1120	0.001418	0	1120	0.001409	0
1121	0.00142	0	1121	0.001411	0
1122	0.001422	0	1122	0.001413	0
1123	0.001425	0	1123	0.001415	0
1124	0.001427	0	1124	0.001418	0
1125	0.001429	0	1125	0.00142	0
1126	0.001431	0	1126	0.001422	0
1127	0.001434	0	1127	0.001424	0
1128	0.001436	0	1128	0.001427	0
1129	0.001438	0	1129	0.001429	0
1130	0.001441	0	1130	0.001431	0
1131	0.001443	0	1131	0.001434	0
1132	0.001445	0	1132	0.001436	0
1133	0.001447	0	1133	0.001438	0
1134	0.00145	0	1134	0.001441	0
1135	0.001452	0	1135	0.001443	0
1136	0.001454	0	1136	0.001445	0
1137	0.001457	0	1137	0.001447	0
1138	0.001459	0	1138	0.00145	0
1139	0.001461	0	1139	0.001452	0
1140	0.001464	0	1140	0.001454	0
1141	0.001466	0	1141	0.001457	0
1142	0.001468	0	1142	0.001459	0
1143	0.001471	0	1143	0.001461	0
1144	0.001473	0	1144	0.001464	0
1145	0.001475	0	1145	0.001466	0
1146	0.001478	0	1146	0.001468	0
1147	0.00148	0	1147	0.001471	0
1148	0.001482	0	1148	0.001473	0
1149	0.001485	0	1149	0.001475	0
1150	0.001487	0	1150	0.001478	0
1151	0.001489	0	1151	0.00148	0
1152	0.001492	0	1152	0.001482	0
1153	0.001494	0	1153	0.001485	0
1154	0.001496	0	1154	0.001487	0
1155	0.001499	0	1155	0.001489	0
1156	0.001501	0	1156	0.001492	0
1157	0.001503	0	1157	0.001494	0
1158	0.001506	0	1158	0.001496	0
1159	0.001508	0	1159	0.001499	0
1160	0.00151	0	1160	0.001501	0
1161	0.001513	0	1161	0.001503	0
1162	0.001515	0	1162	0.001506	0
1163	0.001518	0	1163	0.001508	0
1164	0.00152	0	1164	0.00151	0
1165	0.001522	0	1165	0.001513	0
1166	0.001525	0	1166	0.001515	0
1167	0.001527	0	1167	0.001517	0
1168	0.001529	0	1168	0.00152	0
1169	0.001532	0	1169	0.001522	0
1170	0.001534	0	1170	0.001525	0
1171	0.001537	0	1171	0.001527	0
1172	0.001539	0	1172	0.001529	0
1173	0.001541	0	1173	0.001532	0
1174	0.001544	0	1174	0.001534	0
1175	0.001546	0	1175	0.001536	0
1176	0.001548	0	1176	0.001539	0
1177	0.001551	0	1177	0.001541	0
1178	0.001553	0	1178	0.001544	0
1179	0.001556	0	1179	0.001546	0
1180	0.001558	0	1180	0.001548	0
1181	0.00156	0	1181	0.001551	0
1182	0.001563	0	1182	0.001553	0
1183	0.001565	0	1183	0.001556	0
1184	0.001568	0	1184	0.001558	0
1185	0.00157	0	1185	0.00156	0
1186	0.001572	0	1186	0.001563	0
1187	0.001575	0	1187	0.001565	0
1188	0.001577	0	1188	0.001567	0
1189	0.00158	0	1189	0.00157	0
1190	0.001582	0	1190	0.001572	0
1191	0.001584	0	1191	0.001575	0
1192	0.001587	0	1192	0.001577	0
1193	0.001589	0	1193	0.00158	0
1194	0.001592	0	1194	0.001582	0
1195	0.001594	0	1195	0.001584	0
1196	0.001597	0	1196	0.001587	0
1197	0.001599	0	1197	0.001589	0
1198	0.001601	0	1198	0.001592	0
1199	0.001604	0	1199	0.001594	0
1200	0.001606	0	1200	0.001596	0
1201	0.001609	0	1201	0.001599	0
1202	0.001611	0	1202	0.001601	0
1203	0.001614	0	1203	0.001604	0
1204	0.001616	0	1204	0.001606	0
1205	0.001618	0	1205	0.001609	0
1206	0.001621	0	1206	0.001611	0
1207	0.001623	0	1207	0.001613	0
1208	0.001626	0	1208	0.001616	0
1209	0.001628	0	1209	0.001618	0
1210	0.001631	0	1210	0.001621	0
1211	0.001633	0	1211	0.001623	0
1212	0.001636	0	1212	0.001626	0
1213	0.001638	0	1213	0.001628	0
1214	0.00164	0	1214	0.001631	0
1215	0.001643	0	1215	0.001633	0
1216	0.001645	0	1216	0.001635	0
1217	0.001648	0	1217	0.001638	0
1218	0.00165	0	1218	0.00164	0
1219	0.001653	0	1219	0.001643	0
1220	0.001655	0	1220	0.001645	0
1221	0.001658	0	1221	0.001648	0
1222	0.00166	0	1222	0.00165	0
1223	0.001663	0	1223	0.001653	0
1224	0.001665	0	1224	0.001655	0
1225	0.001668	0	1225	0.001658	0
1226	0.00167	0	1226	0.00166	0
1227	0.001673	0	1227	0.001662	0
1228	0.001675	0	1228	0.001665	0
1229	0.001678	0	1229	0.001667	0
1230	0.00168	0	1230	0.00167	0
1231	0.001683	0	1231	0.001672	0
1232	0.001685	0	1232	0.001675	0
1233	0.001687	0	1233	0.001677	0
1234	0.00169	0	1234	0.00168	0
1235	0.001692	0	1235	0.001682	0
1236	0.001695	0	1236	0.001685	0
1237	0.001697	0	1237	0.001687	0
1238	0.0017	0	1238	0.00169	0
1239	0.001702	0	1239	0.001692	0
1240	0.001705	0	1240	0.001695	0
1241	0.001707	0	1241	0.001697	0
1242	0.00171	0	1242	0.0017	0
1243	0.001713	0	1243	0.001702	0
1244	0.001715	0	1244	0.001705	0
1245	0.001718	0	1245	0.001707	0
1246	0.00172	0	1246	0.00171	0
1247	0.001723	0	1247	0.001712	0
1248	0.001725	0	1248	0.001715	0
1249	0.001728	0	1249	0.001717	0
1250	0.00173	0	1250	0.00172	0
1251	0.001733	0	1251	0.001722	0
1252	0.001735	0	1252	0.001725	0
1253	0.001738	0	1253	0.001727	0
1254	0.00174	0	1254	0.00173	0
1255	0.001743	0	1255	0.001732	0
1256	0.001745	0	1256	0.001735	0
1257	0.001748	0	1257	0.001737	0
1258	0.00175	0	1258	0.00174	0
1259	0.001753	0	1259	0.001743	0
1260	0.001755	0	1260	0.001745	0
1261	0.001758	0	1261	0.001748	0
1262	0.001761	0	1262	0.00175	0
1263	0.001763	0	1263	0.001753	0
1264	0.001766	0	1264	0.001755	0
1265	0.001768	0	1265	0.001758	0
1266	0.001771	0	1266	0.00176	0
1267	0.001773	0	1267	0.001763	0
1268	0.001776	0	1268	0.001765	0
1269	0.001778	0	1269	0.001768	0
1270	0.001781	0	1270	0.00177	0
1271	0.001784	0	1271	0.001773	0
1272	0.001786	0	1272	0.001776	0
1273	0.001789	0	1273	0.001778	0
1274	0.001791	0	1274	0.001781	0
1275	0.001794	0	1275	0.001783	0
1276	0.001796	0	1276	0.001786	0
1277	0.001799	0	1277	0.001788	0
1278	0.001801	0	1278	0.001791	0
1279	0.001804	0	1279	0.001794	0
1280	0.001807	0	1280	0.001796	0
1281	0.001809	0	1281	0.001799	0
1282	0.001812	0	1282	0.001801	0
1283	0.001814	0	1283	0.001804	0
1284	0.001817	0	1284	0.001806	0
1285	0.00182	0	1285	0.001809	0
1286	0.001822	0	1286	0.001812	0
1287	0.001825	0	1287	0.001814	0
1288	0.001827	0	1288	0.001817	0
1289	0.00183	0	1289	0.001819	0
1290	0.001833	0	1290	0.001822	0
1291	0.001835	0	1291	0.001824	0
1292	0.001838	0	1292	0.001827	0
1293	0.00184	0	1293	0.00183	0
1294	0.001843	0	1294	0.001832	0
1295	0.001846	0	1295	0.001835	0
1296	0.001848	0	1296	0.001837	0
1297	0.001851	0	1297	0.00184	0
1298	0.001853	0	1298	0.001843	0
1299	0.001856	0	1299	0.001845	0
1300	0.001859	0	1300	0.001848	0
1301	0.001861	0	1301	0.00185	0
1302	0.001864	0	1302	0.001853	0
1303	0.001866	0	1303	0.001856	0
1304	0.001869	0	1304	0.001858	0
1305	0.001872	0	1305	0.001861	0
1306	0.001874	0	1306	0.001864	0
1307	0.001877	0	1307	0.001866	0
1308	0.00188	0	1308	0.001869	0
1309	0.001882	0	1309	0.001871	0
1310	0.001885	0	1310	0.001874	0
1311	0.001887	0	1311	0.001877	0
1312	0.00189	0	1312	0.001879	0
1313	0.001893	0	1313	0.001882	0
1314	0.001895	0	1314	0.001885	0
1315	0.001898	0	1315	0.001887	0
1316	0.001901	0	1316	0.00189	0
1317	0.001903	0	1317	0.001892	0
1318	0.001906	0	1318	0.001895	0
1319	0.001909	0	1319	0.001898	0
1320	0.001911	0	1320	0.0019	0
1321	0.001914	0	1321	0.001903	0
1322	0.001917	0	1322	0.001906	0
1323	0.001919	1	1323	0.001908	0
1324	0.001922	0	1324	0.001911	0
1325	0.001925	0	1325	0.001914	0
1326	0.001927	0	1326	0.001916	0
1327	0.00193	0	1327	0.001919	0
1328	0.001933	0	1328	0.001922	0
1329	0.001935	0	1329	0.001924	0
1330	0.001938	0	1330	0.001927	0
1331	0.001941	0	1331	0.00193	0
1332	0.001943	0	1332	0.001932	0
1333	0.001946	0	1333	0.001935	0
1334	0.001949	0	1334	0.001938	0
1335	0.001951	0	1335	0.00194	0
1336	0.001954	0	1336	0.001943	0
1337	0.001957	0	1337	0.001946	0
1338	0.001959	0	1338	0.001948	0
1339	0.001962	0	1339	0.001951	0
1340	0.001965	0	1340	0.001954	0
1341	0.001967	0	1341	0.001956	0
1342	0.00197	0	1342	0.001959	0
1343	0.001973	0	1343	0.001962	0
1344	0.001975	0	1344	0.001964	0
1345	0.001978	0	1345	0.001967	0
1346	0.001981	0	1346	0.00197	0
1347	0.001984	0	1347	0.001972	0
1348	0.001986	0	1348	0.001975	0
1349	0.001989	0	1349	0.001978	0
1350	0.001992	0	1350	0.00198	0
1351	0.001994	0	1351	0.001983	0
1352	0.001997	0	1352	0.001986	0
1353	0.002	0	1353	0.001989	0
1354	0.002002	0	1354	0.001991	0
1355	0.002005	0	1355	0.001994	0
1356	0.002008	0	1356	0.001997	0
1357	0.002011	0	1357	0.001999	0
1358	0.002013	0	1358	0.002002	0
1359	0.002016	0	1359	0.002005	0
1360	0.002019	0	1360	0.002008	0
1361	0.002022	0	1361	0.00201	0
1362	0.002024	0	1362	0.002013	0
1363	0.002027	0	1363	0.002016	0
1364	0.00203	0	1364	0.002018	0
1365	0.002032	0	1365	0.002021	0
1366	0.002035	0	1366	0.002024	0
1367	0.002038	0	1367	0.002027	0
1368	0.002041	0	1368	0.002029	0
1369	0.002043	0	1369	0.002032	0
1370	0.002046	0	1370	0.002035	0
1371	0.002049	0	1371	0.002037	0
1372	0.002052	0	1372	0.00204	0
1373	0.002054	0	1373	0.002043	0
1374	0.002057	0	1374	0.002046	0
1375	0.00206	0	1375	0.002048	0
1376	0.002063	0	1376	0.002051	0
1377	0.002065	0	1377	0.002054	0
1378	0.002068	0	1378	0.002057	0
1379	0.002071	0	1379	0.002059	0
1380	0.002074	0	1380	0.002062	0
1381	0.002076	0	1381	0.002065	0
1382	0.002079	0	1382	0.002068	0
1383	0.002082	0	1383	0.00207	0
1384	0.002085	0	1384	0.002073	0
1385	0.002088	0	1385	0.002076	0
1386	0.00209	0	1386	0.002079	0
1387	0.002093	0	1387	0.002082	0
1388	0.002096	0	1388	0.002084	0
1389	0.002099	0	1389	0.002087	0
1390	0.002101	0	1390	0.00209	0
1391	0.002104	0	1391	0.002093	0
1392	0.002107	0	1392	0.002095	0
1393	0.00211	0	1393	0.002098	0
1394	0.002113	0	1394	0.002101	0
1395	0.002115	0	1395	0.002104	0
1396	0.002118	0	1396	0.002106	0
1397	0.002121	0	1397	0.002109	0
1398	0.002124	0	1398	0.002112	0
1399	0.002126	0	1399	0.002115	0
1400	0.002129	0	1400	0.002118	0
1401	0.002132	0	1401	0.00212	0
1402	0.002135	0	1402	0.002123	0
1403	0.002138	0	1403	0.002126	0
1404	0.002141	0	1404	0.002129	0
1405	0.002143	0	1405	0.002132	0
1406	0.002146	0	1406	0.002134	0
1407	0.002149	0	1407	0.002137	0
1408	0.002152	0	1408	0.00214	0
1409	0.002155	0	1409	0.002143	0
1410	0.002157	0	1410	0.002146	0
1411	0.00216	0	1411	0.002148	0
1412	0.002163	0	1412	0.002151	0
1413	0.002166	0	1413	0.002154	0
1414	0.002169	0	1414	0.002157	0
1415	0.002171	0	1415	0.00216	0
1416	0.002174	0	1416	0.002163	0
1417	0.002177	0	1417	0.002165	0
1418	0.00218	0	1418	0.002168	0
1419	0.002183	0	1419	0.002171	0
1420	0.002186	0	1420	0.002174	0
1421	0.002188	0	1421	0.002177	0
1422	0.002191	0	1422	0.002179	0
1423	0.002194	0	1423	0.002182	0
1424	0.002197	0	1424	0.002185	0
1425	0.0022	0	1425	0.002188	0
1426	0.002203	0	1426	0.002191	0
1427	0.002206	0	1427	0.002194	0
1428	0.002208	0	1428	0.002196	0
1429	0.002211	0	1429	0.002199	1
1430	0.002214	0	1430	0.002202	0
1431	0.002217	0	1431	0.002205	0
1432	0.00222	0	1432	0.002208	0
1433	0.002223	0	1433	0.002211	0
1434	0.002226	0	1434	0.002214	0
1435	0.002228	0	1435	0.002216	0
1436	0.002231	0	1436	0.002219	0
1437	0.002234	0	1437	0.002222	0
1438	0.002237	0	1438	0.002225	0
1439	0.00224	0	1439	0.002228	0
1440	0.002243	0	1440	0.002231	0
1441	0.002246	0	1441	0.002234	0
1442	0.002248	0	1442	0.002236	0
1443	0.002251	0	1443	0.002239	0
1444	0.002254	0	1444	0.002242	0
1445	0.002257	0	1445	0.002245	0
1446	0.00226	0	1446	0.002248	0
1447	0.002263	0	1447	0.002251	0
1448	0.002266	0	1448	0.002254	0
1449	0.002269	0	1449	0.002257	0
1450	0.002272	0	1450	0.002259	0
1451	0.002274	0	1451	0.002262	0
1452	0.002277	0	1452	0.002265	0
1453	0.00228	0	1453	0.002268	0
1454	0.002283	0	1454	0.002271	0
1455	0.002286	0	1455	0.002274	0
1456	0.002289	0	1456	0.002277	0
1457	0.002292	0	1457	0.00228	0
1458	0.002295	0	1458	0.002283	0
1459	0.002298	0	1459	0.002285	0
1460	0.002301	0	1460	0.002288	0
1461	0.002303	0	1461	0.002291	0
1462	0.002306	0	1462	0.002294	0
1463	0.002309	0	1463	0.002297	0
1464	0.002312	0	1464	0.0023	0
1465	0.002315	0	1465	0.002303	0
1466	0.002318	0	1466	0.002306	0
1467	0.002321	0	1467	0.002309	0
1468	0.002324	0	1468	0.002312	0
1469	0.002327	0	1469	0.002315	0
1470	0.00233	0	1470	0.002317	0
1471	0.002333	0	1471	0.00232	0
1472	0.002336	0	1472	0.002323	0
1473	0.002339	0	1473	0.002326	0
1474	0.002341	0	1474	0.002329	0
1475	0.002344	0	1475	0.002332	0
1476	0.002347	0	1476	0.002335	0
1477	0.00235	0	1477	0.002338	0
1478	0.002353	0	1478	0.002341	0
1479	0.002356	0	1479	0.002344	0
1480	0.002359	0	1480	0.002347	0
1481	0.002362	0	1481	0.00235	0
1482	0.002365	0	1482	0.002353	0
1483	0.002368	0	1483	0.002356	0
1484	0.002371	0	1484	0.002358	0
1485	0.002374	0	1485	0.002361	0
1486	0.002377	0	1486	0.002364	0
1487	0.00238	0	1487	0.002367	0
1488	0.002383	0	1488	0.00237	0
1489	0.002386	0	1489	0.002373	0
1490	0.002389	0	1490	0.002376	0
1491	0.002392	0	1491	0.002379	0
1492	0.002395	0	1492	0.002382	0
1493	0.002398	0	1493	0.002385	0
1494	0.002401	0	1494	0.002388	0
1495	0.002404	0	1495	0.002391	0
1496	0.002406	0	1496	0.002394	0
1497	0.002409	0	1497	0.002397	0
1498	0.002412	0	1498	0.0024	0
1499	0.002415	0	1499	0.002403	0
1500	0.002418	0	1500	0.002406	0
1501	0.002421	0	1501	0.002409	0
1502	0.002424	0	1502	0.002412	0
1503	0.002427	0	1503	0.002415	0
1504	0.00243	0	1504	0.002418	0
1505	0.002433	0	1505	0.002421	0
1506	0.002436	0	1506	0.002424	0
1507	0.002439	0	1507	0.002427	0
1508	0.002442	0	1508	0.00243	0
1509	0.002445	0	1509	0.002433	0
1510	0.002448	0	1510	0.002436	0
1511	0.002451	0	1511	0.002439	0
1512	0.002454	0	1512	0.002442	0
1513	0.002457	0	1513	0.002445	0
1514	0.00246	0	1514	0.002448	0
1515	0.002463	0	1515	0.002451	0
1516	0.002466	0	1516	0.002454	0
1517	0.002469	0	1517	0.002457	0
1518	0.002472	0	1518	0.00246	0
1519	0.002475	0	1519	0.002463	0
1520	0.002478	0	1520	0.002466	0
1521	0.002481	0	1521	0.002469	0
1522	0.002484	0	1522	0.002472	0
1523	0.002488	0	1523	0.002475	0
1524	0.002491	0	1524	0.002478	0
1525	0.002494	0	1525	0.002481	0
1526	0.002497	0	1526	0.002484	0
1527	0.0025	0	1527	0.002487	0
1528	0.002503	0	1528	0.00249	0
1529	0.002506	0	1529	0.002493	0
1530	0.002509	0	1530	0.002496	0
1531	0.002512	0	1531	0.002499	0
1532	0.002515	0	1532	0.002502	0
1533	0.002518	0	1533	0.002505	0
1534	0.002521	0	1534	0.002508	0
1535	0.002524	0	1535	0.002511	0
1536	0.002527	0	1536	0.002514	0
1537	0.00253	0	1537	0.002517	0
1538	0.002533	0	1538	0.00252	0
1539	0.002536	0	1539	0.002523	0
1540	0.002539	0	1540	0.002526	0
1541	0.002542	0	1541	0.002529	0
1542	0.002545	0	1542	0.002532	0
1543	0.002548	0	1543	0.002535	0
1544	0.002551	0	1544	0.002538	0
1545	0.002555	0	1545	0.002541	0
1546	0.002558	0	1546	0.002545	0
1547	0.002561	0	1547	0.002548	0
1548	0.002564	0	1548	0.002551	0
1549	0.002567	0	1549	0.002554	0
1550	0.00257	0	1550	0.002557	0
1551	0.002573	0	1551	0.00256	0
1552	0.002576	0	1552	0.002563	0
1553	0.002579	1	1553	0.002566	0
1554	0.002582	0	1554	0.002569	0
1555	0.002585	0	1555	0.002572	0
1556	0.002588	0	1556	0.002575	0
1557	0.002591	0	1557	0.002578	0
1558	0.002595	0	1558	0.002581	0
1559	0.002598	0	1559	0.002584	0
1560	0.002601	0	1560	0.002588	0
1561	0.002604	0	1561	0.002591	0
1562	0.002607	0	1562	0.002594	0
1563	0.00261	0	1563	0.002597	0
1564	0.002613	0	1564	0.0026	0
1565	0.002616	0	1565	0.002603	0
1566	0.002619	0	1566	0.002606	0
1567	0.002622	0	1567	0.002609	0
1568	0.002626	0	1568	0.002612	0
1569	0.002629	0	1569	0.002615	0
1570	0.002632	0	1570	0.002618	0
1571	0.002635	0	1571	0.002622	0
1572	0.002638	0	1572	0.002625	0
1573	0.002641	0	1573	0.002628	0
1574	0.002644	0	1574	0.002631	0
1575	0.002647	0	1575	0.002634	0
1576	0.00265	0	1576	0.002637	0
1577	0.002654	0	1577	0.00264	0
1578	0.002657	0	1578	0.002643	0
1579	0.00266	0	1579	0.002646	0
1580	0.002663	0	1580	0.00265	0
1581	0.002666	0	1581	0.002653	0
1582	0.002669	0	1582	0.002656	0
1583	0.002672	0	1583	0.002659	0
1584	0.002675	0	1584	0.002662	0
1585	0.002679	0	1585	0.002665	0
1586	0.002682	0	1586	0.002668	0
1587	0.002685	0	1587	0.002671	0
1588	0.002688	0	1588	0.002675	0
1589	0.002691	0	1589	0.002678	0
1590	0.002694	0	1590	0.002681	0
1591	0.002697	0	1591	0.002684	0
1592	0.002701	0	1592	0.002687	0
1593	0.002704	0	1593	0.00269	0
1594	0.002707	0	1594	0.002693	0
1595	0.00271	0	1595	0.002697	0
1596	0.002713	0	1596	0.0027	0
1597	0.002716	0	1597	0.002703	0
1598	0.00272	0	1598	0.002706	0
1599	0.002723	0	1599	0.002709	0
1600	0.002726	0	1600	0.002712	0
1601	0.002729	0	1601	0.002716	0
1602	0.002732	0	1602	0.002719	0
1603	0.002735	0	1603	0.002722	0
1604	0.002739	0	1604	0.002725	0
1605	0.002742	0	1605	0.002728	0
1606	0.002745	0	1606	0.002731	0
1607	0.002748	0	1607	0.002735	0
1608	0.002751	0	1608	0.002738	0
1609	0.002755	0	1609	0.002741	0
1610	0.002758	0	1610	0.002744	0
1611	0.002761	0	1611	0.002747	0
1612	0.002764	0	1612	0.00275	0
1613	0.002767	0	1613	0.002754	0
1614	0.00277	0	1614	0.002757	0
1615	0.002774	0	1615	0.00276	0
1616	0.002777	0	1616	0.002763	0
1617	0.00278	0	1617	0.002766	0
1618	0.002783	0	1618	0.002769	0
1619	0.002786	0	1619	0.002773	0
1620	0.00279	0	1620	0.002776	0
1621	0.002793	0	1621	0.002779	0
1622	0.002796	0	1622	0.002782	0
1623	0.002799	0	1623	0.002785	0
1624	0.002802	0	1624	0.002789	0
1625	0.002806	0	1625	0.002792	0
1626	0.002809	0	1626	0.002795	0
1627	0.002812	0	1627	0.002798	0
1628	0.002815	0	1628	0.002801	0
1629	0.002819	0	1629	0.002805	0
1630	0.002822	0	1630	0.002808	0
1631	0.002825	0	1631	0.002811	0
1632	0.002828	0	1632	0.002814	0
1633	0.002831	0	1633	0.002818	0
1634	0.002835	0	1634	0.002821	0
1635	0.002838	0	1635	0.002824	0
1636	0.002841	0	1636	0.002827	0
1637	0.002844	0	1637	0.00283	0
1638	0.002848	0	1638	0.002834	0
1639	0.002851	0	1639	0.002837	0
1640	0.002854	0	1640	0.00284	0
1641	0.002857	0	1641	0.002843	0
1642	0.002861	0	1642	0.002847	0
1643	0.002864	0	1643	0.00285	0
1644	0.002867	0	1644	0.002853	0
1645	0.00287	0	1645	0.002856	0
1646	0.002874	0	1646	0.00286	0
1647	0.002877	0	1647	0.002863	0
1648	0.00288	0	1648	0.002866	0
1649	0.002883	0	1649	0.002869	0
1650	0.002887	0	1650	0.002873	0
1651	0.00289	0	1651	0.002876	0
1652	0.002893	0	1652	0.002879	0
1653	0.002896	0	1653	0.002882	0
1654	0.0029	0	1654	0.002886	0
1655	0.002903	0	1655	0.002889	0
1656	0.002906	0	1656	0.002892	0
1657	0.002909	0	1657	0.002895	0
1658	0.002913	0	1658	0.002899	0
1659	0.002916	0	1659	0.002902	0
1660	0.002919	0	1660	0.002905	0
1661	0.002923	0	1661	0.002908	0
1662	0.002926	0	1662	0.002912	0
1663	0.002929	0	1663	0.002915	0
1664	0.002932	0	1664	0.002918	0
1665	0.002936	0	1665	0.002921	0
1666	0.002939	0	1666	0.002925	0
1667	0.002942	0	1667	0.002928	0
1668	0.002946	0	1668	0.002931	0
1669	0.002949	0	1669	0.002935	0
1670	0.002952	0	1670	0.002938	0
1671	0.002955	0	1671	0.002941	0
1672	0.002959	0	1672	0.002944	0
1673	0.002962	0	1673	0.002948	0
1674	0.002965	0	1674	0.002951	0
1675	0.002969	0	1675	0.002954	0
1676	0.002972	0	1676	0.002958	0
1677	0.002975	0	1677	0.002961	0
1678	0.002979	0	1678	0.002964	0
1679	0.002982	0	1679	0.002968	0
1680	0.002985	0	1680	0.002971	0
1681	0.002989	0	1681	0.002974	0
1682	0.002992	0	1682	0.002977	0
1683	0.002995	0	1683	0.002981	0
1684	0.002998	0	1684	0.002984	1
1685	0.003002	0	1685	0.002987	0
1686	0.003005	0	1686	0.002991	0
1687	0.003008	0	1687	0.002994	0
1688	0.003012	0	1688	0.002997	0
1689	0.003015	0	1689	0.003001	0
1690	0.003018	0	1690	0.003004	0
1691	0.003022	0	1691	0.003007	0
1692	0.003025	0	1692	0.003011	0
1693	0.003028	0	1693	0.003014	0
1694	0.003032	0	1694	0.003017	0
1695	0.003035	0	1695	0.003021	0
1696	0.003038	0	1696	0.003024	0
1697	0.003042	0	1697	0.003027	0
1698	0.003045	0	1698	0.003031	0
1699	0.003048	0	1699	0.003034	0
1700	0.003052	0	1700	0.003037	0
1701	0.003055	0	1701	0.003041	0
1702	0.003059	0	1702	0.003044	0
1703	0.003062	0	1703	0.003047	0
1704	0.003065	0	1704	0.003051	0
1705	0.003069	0	1705	0.003054	0
1706	0.003072	0	1706	0.003057	0
1707	0.003075	0	1707	0.003061	0
1708	0.003079	0	1708	0.003064	0
1709	0.003082	0	1709	0.003067	0
1710	0.003085	0	1710	0.003071	0
1711	0.003089	0	1711	0.003074	0
1712	0.003092	0	1712	0.003078	0
1713	0.003096	0	1713	0.003081	0
1714	0.003099	0	1714	0.003084	0
1715	0.003102	0	1715	0.003088	0
1716	0.003106	0	1716	0.003091	0
1717	0.003109	0	1717	0.003094	0
1718	0.003112	0	1718	0.003098	0
1719	0.003116	0	1719	0.003101	0
1720	0.003119	0	1720	0.003104	0
1721	0.003123	0	1721	0.003108	0
1722	0.003126	0	1722	0.003111	0
1723	0.003129	0	1723	0.003115	0
1724	0.003133	0	1724	0.003118	0
1725	0.003136	0	1725	0.003121	0
1726	0.00314	0	1726	0.003125	0
1727	0.003143	0	1727	0.003128	0
1728	0.003146	0	1728	0.003132	0
1729	0.00315	0	1729	0.003135	0
1730	0.003153	0	1730	0.003138	0
1731	0.003157	0	1731	0.003142	0
1732	0.00316	0	1732	0.003145	0
1733	0.003163	0	1733	0.003149	0
1734	0.003167	0	1734	0.003152	0
1735	0.00317	0	1735	0.003155	0
1736	0.003174	0	1736	0.003159	0
1737	0.003177	0	1737	0.003162	0
1738	0.003181	0	1738	0.003166	0
1739	0.003184	0	1739	0.003169	0
1740	0.003187	0	1740	0.003172	0
1741	0.003191	0	1741	0.003176	0
1742	0.003194	0	1742	0.003179	0
1743	0.003198	0	1743	0.003183	0
1744	0.003201	0	1744	0.003186	0
1745	0.003205	0	1745	0.00319	0
1746	0.003208	0	1746	0.003193	0
1747	0.003211	0	1747	0.003196	0
1748	0.003215	0	1748	0.0032	0
1749	0.003218	0	1749	0.003203	0
1750	0.003222	0	1750	0.003207	0
1751	0.003225	0	1751	0.00321	0
1752	0.003229	0	1752	0.003214	0
1753	0.003232	0	1753	0.003217	0
1754	0.003235	0	1754	0.00322	0
1755	0.003239	0	1755	0.003224	0
1756	0.003242	0	1756	0.003227	0
1757	0.003246	0	1757	0.003231	0
1758	0.003249	0	1758	0.003234	0
1759	0.003253	0	1759	0.003238	0
1760	0.003256	0	1760	0.003241	0
1761	0.00326	0	1761	0.003245	0
1762	0.003263	0	1762	0.003248	0
1763	0.003267	0	1763	0.003251	0
1764	0.00327	0	1764	0.003255	0
1765	0.003274	0	1765	0.003258	0
1766	0.003277	0	1766	0.003262	0
1767	0.003281	0	1767	0.003265	0
1768	0.003284	0	1768	0.003269	0
1769	0.003287	0	1769	0.003272	0
1770	0.003291	0	1770	0.003276	0
1771	0.003294	0	1771	0.003279	0
1772	0.003298	0	1772	0.003283	0
1773	0.003301	0	1773	0.003286	0
1774	0.003305	0	1774	0.00329	0
1775	0.003308	0	1775	0.003293	0
1776	0.003312	0	1776	0.003297	0
1777	0.003315	0	1777	0.0033	0
1778	0.003319	0	1778	0.003303	0
1779	0.003322	0	1779	0.003307	0
1780	0.003326	0	1780	0.00331	0
1781	0.003329	0	1781	0.003314	0
1782	0.003333	0	1782	0.003317	0
1783	0.003336	0	1783	0.003321	0
1784	0.00334	0	1784	0.003324	0
1785	0.003343	0	1785	0.003328	0
1786	0.003347	0	1786	0.003331	0
1787	0.00335	0	1787	0.003335	0
1788	0.003354	0	1788	0.003338	0
1789	0.003357	0	1789	0.003342	0
1790	0.003361	0	1790	0.003345	0
1791	0.003364	0	1791	0.003349	0
1792	0.003368	0	1792	0.003352	0
1793	0.003371	0	1793	0.003356	0
1794	0.003375	0	1794	0.003359	0
1795	0.003379	0	1795	0.003363	0
1796	0.003382	0	1796	0.003367	0
1797	0.003386	0	1797	0.00337	0
1798	0.003389	0	1798	0.003374	0
1799	0.003393	0	1799	0.003377	0
1800	0.003396	0	1800	0.003381	0
1801	0.0034	0	1801	0.003384	0
1802	0.003403	0	1802	0.003388	0
1803	0.003407	0	1803	0.003391	0
1804	0.00341	0	1804	0.003395	0
1805	0.003414	0	1805	0.003398	0
1806	0.003417	0	1806	0.003402	0
1807	0.003421	0	1807	0.003405	0
1808	0.003424	0	1808	0.003409	0
1809	0.003428	0	1809	0.003412	0
1810	0.003432	0	1810	0.003416	0
1811	0.003435	0	1811	0.003419	0
1812	0.003439	0	1812	0.003423	0
1813	0.003442	0	1813	0.003427	0
1814	0.003446	0	1814	0.00343	0
1815	0.003449	0	1815	0.003434	0
1816	0.003453	0	1816	0.003437	0
1817	0.003457	0	1817	0.003441	0
1818	0.00346	0	1818	0.003444	0
1819	0.003464	0	1819	0.003448	0
1820	0.003467	0	1820	0.003451	0
1821	0.003471	0	1821	0.003455	0
1822	0.003474	0	1822	0.003459	0
1823	0.003478	0	1823	0.003462	0
1824	0.003482	0	1824	0.003466	0
1825	0.003485	0	1825	0.003469	0
1826	0.003489	0	1826	0.003473	0
1827	0.003492	0	1827	0.003476	0
1828	0.003496	0	1828	0.00348	0
1829	0.003499	0	1829	0.003484	0
1830	0.003503	0	1830	0.003487	0
1831	0.003507	0	1831	0.003491	0
1832	0.00351	0	1832	0.003494	0
1833	0.003514	0	1833	0.003498	0
1834	0.003517	0	1834	0.003502	0
1835	0.003521	0	1835	0.003505	0
1836	0.003525	0	1836	0.003509	0
1837	0.003528	0	1837	0.003512	0
1838	0.003532	0	1838	0.003516	0
1839	0.003535	0	1839	0.003519	0
1840	0.003539	0	1840	0.003523	0
1841	0.003543	0	1841	0.003527	0
1842	0.003546	0	1842	0.00353	0
1843	0.00355	0	1843	0.003534	0
1844	0.003553	0	1844	0.003537	0
1845	0.003557	0	1845	0.003541	0
1846	0.003561	0	1846	0.003545	0
1847	0.003564	0	1847	0.003548	0
1848	0.003568	0	1848	0.003552	0
1849	0.003572	0	1849	0.003556	0
1850	0.003575	0	1850	0.003559	0
1851	0.003579	0	1851	0.003563	0
1852	0.003582	0	1852	0.003566	0
1853	0.003586	0	1853	0.00357	0
1854	0.00359	0	1854	0.003574	0
1855	0.003593	0	1855	0.003577	0
1856	0.003597	0	1856	0.003581	0
1857	0.003601	0	1857	0.003585	0
1858	0.003604	0	1858	0.003588	0
1859	0.003608	0	1859	0.003592	0
1860	0.003612	0	1860	0.003595	0
1861	0.003615	0	1861	0.003599	0
1862	0.003619	0	1862	0.003603	0
1863	0.003623	0	1863	0.003606	0
1864	0.003626	0	1864	0.00361	0
1865	0.00363	0	1865	0.003614	0
1866	0.003633	0	1866	0.003617	0
1867	0.003637	0	1867	0.003621	0
1868	0.003641	0	1868	0.003625	0
1869	0.003644	0	1869	0.003628	0
1870	0.003648	0	1870	0.003632	0
1871	0.003652	1	1871	0.003636	0
1872	0.003655	0	1872	0.003639	0
1873	0.003659	0	1873	0.003643	0
1874	0.003663	0	1874	0.003646	0
1875	0.003666	0	1875	0.00365	0
1876	0.00367	0	1876	0.003654	0
1877	0.003674	0	1877	0.003657	0
1878	0.003677	0	1878	0.003661	0
1879	0.003681	0	1879	0.003665	0
1880	0.003685	0	1880	0.003668	0
1881	0.003689	0	1881	0.003672	0
1882	0.003692	0	1882	0.003676	0
1883	0.003696	0	1883	0.00368	0
1884	0.0037	0	1884	0.003683	0
1885	0.003703	0	1885	0.003687	0
1886	0.003707	0	1886	0.003691	0
1887	0.003711	0	1887	0.003694	0
1888	0.003714	0	1888	0.003698	0
1889	0.003718	0	1889	0.003702	0
1890	0.003722	0	1890	0.003705	0
1891	0.003725	0	1891	0.003709	0
1892	0.003729	0	1892	0.003713	0
1893	0.003733	0	1893	0.003716	0
1894	0.003737	0	1894	0.00372	0
1895	0.00374	0	1895	0.003724	0
1896	0.003744	0	1896	0.003727	0
1897	0.003748	0	1897	0.003731	0
1898	0.003751	0	1898	0.003735	0
1899	0.003755	0	1899	0.003739	0
1900	0.003759	0	1900	0.003742	0
1901	0.003763	0	1901	0.003746	0
1902	0.003766	0	1902	0.00375	0
1903	0.00377	0	1903	0.003753	0
1904	0.003774	0	1904	0.003757	0
1905	0.003777	0	1905	0.003761	0
1906	0.003781	0	1906	0.003765	0
1907	0.003785	0	1907	0.003768	0
1908	0.003789	0	1908	0.003772	0
1909	0.003792	0	1909	0.003776	0
1910	0.003796	0	1910	0.003779	0
1911	0.0038	0	1911	0.003783	0
1912	0.003804	0	1912	0.003787	0
1913	0.003807	0	1913	0.003791	0
1914	0.003811	0	1914	0.003794	0
1915	0.003815	0	1915	0.003798	0
1916	0.003819	0	1916	0.003802	0
1917	0.003822	0	1917	0.003806	0
1918	0.003826	0	1918	0.003809	0
1919	0.00383	0	1919	0.003813	0
1920	0.003834	0	1920	0.003817	0
1921	0.003837	0	1921	0.003821	0
1922	0.003841	0	1922	0.003824	0
1923	0.003845	0	1923	0.003828	0
1924	0.003849	0	1924	0.003832	0
1925	0.003852	0	1925	0.003836	0
1926	0.003856	0	1926	0.003839	0
1927	0.00386	0	1927	0.003843	0
1928	0.003864	0	1928	0.003847	0
1929	0.003867	0	1929	0.003851	0
1930	0.003871	0	1930	0.003854	0
1931	0.003875	0	1931	0.003858	0
1932	0.003879	0	1932	0.003862	0
1933	0.003883	0	1933	0.003866	0
1934	0.003886	0	1934	0.003869	0
1935	0.00389	0	1935	0.003873	0
1936	0.003894	0	1936	0.003877	0
1937	0.003898	0	1937	0.003881	0
1938	0.003902	0	1938	0.003885	0
1939	0.003905	0	1939	0.003888	0
1940	0.003909	0	1940	0.003892	0
1941	0.003913	1	1941	0.003896	0
1942	0.003917	0	1942	0.0039	0
1943	0.00392	0	1943	0.003903	0
1944	0.003924	0	1944	0.003907	0
1945	0.003928	0	1945	0.003911	0
1946	0.003932	0	1946	0.003915	0
1947	0.003936	0	1947	0.003919	0
1948	0.00394	0	1948	0.003922	0
1949	0.003943	0	1949	0.003926	0
1950	0.003947	0	1950	0.00393	0
1951	0.003951	0	1951	0.003934	0
1952	0.003955	0	1952	0.003938	0
1953	0.003959	0	1953	0.003941	0
1954	0.003962	0	1954	0.003945	0
1955	0.003966	0	1955	0.003949	0
1956	0.00397	0	1956	0.003953	0
1957	0.003974	0	1957	0.003957	0
1958	0.003978	0	1958	0.00396	0
1959	0.003982	0	1959	0.003964	0
1960	0.003985	0	1960	0.003968	0
1961	0.003989	0	1961	0.003972	0
1962	0.003993	0	1962	0.003976	0
1963	0.003997	0	1963	0.00398	0
1964	0.004001	0	1964	0.003983	0
1965	0.004005	0	1965	0.003987	0
1966	0.004008	0	1966	0.003991	0
1967	0.004012	0	1967	0.003995	0
1968	0.004016	0	1968	0.003999	0
1969	0.00402	0	1969	0.004003	0
1970	0.004024	0	1970	0.004006	0
1971	0.004028	0	1971	0.00401	0
1972	0.004031	0	1972	0.004014	0
1973	0.004035	0	1973	0.004018	0
1974	0.004039	0	1974	0.004022	0
1975	0.004043	0	1975	0.004026	0
1976	0.004047	0	1976	0.004029	0
1977	0.004051	0	1977	0.004033	0
1978	0.004055	0	1978	0.004037	0
1979	0.004058	0	1979	0.004041	0
1980	0.004062	0	1980	0.004045	0
1981	0.004066	0	1981	0.004049	0
1982	0.00407	0	1982	0.004053	0
1983	0.004074	0	1983	0.004056	0
1984	0.004078	0	1984	0.00406	0
1985	0.004082	0	1985	0.004064	0
1986	0.004086	0	1986	0.004068	0
1987	0.004089	0	1987	0.004072	0
1988	0.004093	0	1988	0.004076	0
1989	0.004097	0	1989	0.00408	0
1990	0.004101	0	1990	0.004084	0
1991	0.004105	0	1991	0.004087	0
1992	0.004109	0	1992	0.004091	0
1993	0.004113	0	1993	0.004095	0
1994	0.004117	0	1994	0.004099	0
1995	0.00412	0	1995	0.004103	0
1996	0.004124	0	1996	0.004107	0
1997	0.004128	0	1997	0.004111	0
[truncated: 498,002+ more rows]

## Sheet: Fig 3b
C4H10 before plasma			C4H10 after plasma			C4H10 24h after plasma			C3H6 before bake			C3H6 after bake
X	Y	Counts	X	Y	Counts	X	Y	Counts	X	Y	Counts	X	Y	Counts
0	0	1	0	0	0	0	0	0	0	0	0	0	0	0
1	0	2	1	0	0	1	0	2	1	0	1	1	0	0
2	0	2	2	0	0	2	0	3	2	0	0	2	0	0
3	0	1	3	0	0	3	0	0	3	0	0	3	0	0
4	0	0	4	0	0	4	0	0	4	0	1	4	0	1
5	0	0	5	0	1	5	0	0	5	0	1	5	0	0
6	0	0	6	0	0	6	0	0	6	0	0	6	0	1
7	0	1	7	0	0	7	0	1	7	0	0	7	0	0
8	0	0	8	0	0	8	0	3	8	0	2	8	0	1
9	0	0	9	0	0	9	0	0	9	0	0	9	0	0
10	0	1	10	0	0	10	0	0	10	0	1	10	0	0
11	0	0	11	0	0	11	0	0	11	0	1	11	0	0
12	0	0	12	0	0	12	0	1	12	0	1	12	0	0
13	0	0	13	0	0	13	0	0	13	0	1	13	0	0
14	0	0	14	0	0	14	0	1	14	0	0	14	0	0
15	0	3	15	0	0	15	0	0	15	0	0	15	0	0
16	0	0	16	0	0	16	0	0	16	0	0	16	0	0
17	0	1	17	0	0	17	0	2	17	0	0	17	0	1
18	0	0	18	0	0	18	0	0	18	0	0	18	0	0
19	0	1	19	0	0	19	0	0	19	0	0	19	0	0
20	0	0	20	0	1	20	0	1	20	0	2	20	0	0
21	0	0	21	0	1	21	0	0	21	0	0	21	0	0
22	0	0	22	0	0	22	0	1	22	0	0	22	0	0
23	0	0	23	0	0	23	0	0	23	0	0	23	0	0
24	0	0	24	0	1	24	0	2	24	0	0	24	0	0
25	0	0	25	0	0	25	0	0	25	0	0	25	0	1
26	0	0	26	0	0	26	0	0	26	0	0	26	0	0
27	0	0	27	0	0	27	0	0	27	0	0	27	0	1
28	0	0	28	0	0	28	0	0	28	0	0	28	0	0
29	0	0	29	0	0	29	0	0	29	0	0	29	0	0
30	0	0	30	0	0	30	0	1	30	0	0	30	0	0
31	0	0	31	0	0	31	0	1	31	0	0	31	0	0
32	0	0	32	0	0	32	0	0	32	0	0	32	0	0
33	0	0	33	0	1	33	0	0	33	0	1	33	0	0
34	0	0	34	0	1	34	0	0	34	0	0	34	0	1
35	0	0	35	0	0	35	0	0	35	0	0	35	0	1
36	0	0	36	0	0	36	0	1	36	0	1	36	0	0
37	0	3	37	0	0	37	0	0	37	0	0	37	0	2
38	0	0	38	0	0	38	0	0	38	0	0	38	0	0
39	0	1	39	0	0	39	0	0	39	0	0	39	0	0
40	0	1	40	0	0	40	0	0	40	0	0	40	0	0
41	0	0	41	0	0	41	0	1	41	0	1	41	0	0
42	0	1	42	0	0	42	0	0	42	0	0	42	0	0
43	0	1	43	0	0	43	0	0	43	0	0	43	0	0
44	0	0	44	0	0	44	0	2	44	0	0	44	0	0
45	0	0	45	0	0	45	0	1	45	0	2	45	0	0
46	0	1	46	0	0	46	0	0	46	0	0	46	0	0
47	0	0	47	0	0	47	0	0	47	0	0	47	0	0
48	0	3	48	0	0	48	0	1	48	0	3	48	0	0
49	0	2	49	0	0	49	0	1	49	0	1	49	0	0
50	0	0	50	0	0	50	0	2	50	0	0	50	0	0
51	0	0	51	0	0	51	0	0	51	0	0	51	0	0
52	0	1	52	0	0	52	0	0	52	0	1	52	0	1
53	0	2	53	0	0	53	0	1	53	0	1	53	0	1
54	0	1	54	0	1	54	0	0	54	0	0	54	0	1
55	0	2	55	0	0	55	0	0	55	0	2	55	0	0
56	0	0	56	0	0	56	0	0	56	0	1	56	0	0
57	0	1	57	0	0	57	0	0	57	0	0	57	0	0
58	0	1	58	0	0	58	0	0	58	0	1	58	0	1
59	0	0	59	0	0	59	0	1	59	0	0	59	0	0
60	0	0	60	0	0	60	0	1	60	0	0	60	0	0
61	0	0	61	0	0	61	0	0	61	0	0	61	0	1
62	0	0	62	0	0	62	0	0	62	0	0	62	0	0
63	0	0	63	0	0	63	0	0	63	0	0	63	0	0
64	0	0	64	0	0	64	0	1	64	0	1	64	0	2
65	0	0	65	0	0	65	0	1	65	0	0	65	0	0
66	0	1	66	0	0	66	0	1	66	0	0	66	0	0
67	0	0	67	0	0	67	0	0	67	0	0	67	0	1
68	0	0	68	0	0	68	0	0	68	0	0	68	0	0
69	0	0	69	0	0	69	0	1	69	0	1	69	0	0
70	0	0	70	0	0	70	0	1	70	0	0	70	0	0
71	0	0	71	0	1	71	0	0	71	0	0	71	0	1
72	0	1	72	0	0	72	0	0	72	0	0	72	0	0
73	0	0	73	0	0	73	0	0	73	0	0	73	0	0
74	0	0	74	0	0	74	0	0	74	0	0	74	0	0
75	0	0	75	0	0	75	0	0	75	0	0	75	0	0
76	0	1	76	0	0	76	0	3	76	0	1	76	0	0
77	0	0	77	0	1	77	0	2	77	0	0	77	0	0
78	0	0	78	0	0	78	0	3	78	0	1	78	0	0
79	0	1	79	0	0	79	0	0	79	0	0	79	0	0
80	0	0	80	0	0	80	0	0	80	0	1	80	0	0
81	0	0	81	0	0	81	0	0	81	0	0	81	0	0
82	0	0	82	0	0	82	0	1	82	0	0	82	0	0
83	0	1	83	0	0	83	0	1	83	0	0	83	0	0
84	0	0	84	0	0	84	0	0	84	0	0	84	0	1
85	0	0	85	0	0	85	0	0	85	0	0	85	0	1
86	0	0	86	0	0	86	0	0	86	0	0	86	0	0
87	0	1	87	0	0	87	0	0	87	0	1	87	0	0
88	0	0	88	0	0	88	0	2	88	0	2	88	0	0
89	0	2	89	0	0	89	0	0	89	0	0	89	0	3
90	0	2	90	0	0	90	0	3	90	0	1	90	0	0
91	0	1	91	0	0	91	0	2	91	0	0	91	0	0
92	0	0	92	0	0	92	0	1	92	0	0	92	0	1
93	0	3	93	0	2	93	0	2	93	0	1	93	0	1
94	0	0	94	0	0	94	0	0	94	0	1	94	0	0
95	0	0	95	0	0	95	0	0	95	0	0	95	0	0
96	0	2	96	0	0	96	0	0	96	0	1	96	0	1
97	0	0	97	0	0	97	0	0	97	0	0	97	0	0
98	0	0	98	0	0	98	0	0	98	0	0	98	0	0
99	0	1	99	0	0	99	0	0	99	0	3	99	0	0
100	0	0	100	0	0	100	0	1	100	0	0	100	0	0
101	0	1	101	0	0	101	0	0	101	0	1	101	0	0
102	0	2	102	0	0	102	0	0	102	0	1	102	0	0
103	0	2	103	0	0	103	0	0	103	0	0	103	0	0
104	0	3	104	0	0	104	0	1	104	0	0	104	0	0
105	0	0	105	0	0	105	0	0	105	0	0	105	0	1
106	0	0	106	0	0	106	0	0	106	0	0	106	0	0
107	0	3	107	0	1	107	0	2	107	0	1	107	0	0
108	0	2	108	0	0	108	0	0	108	0	0	108	0	0
109	0	0	109	0	0	109	0	0	109	0	0	109	0	0
110	0	2	110	0	0	110	0	0	110	0	0	110	0	1
111	0	0	111	0	0	111	0	0	111	0	0	111	0	0
112	0	0	112	0	0	112	0	0	112	0	0	112	0	0
113	0	0	113	0	0	113	0	1	113	0	0	113	0	0
114	0	0	114	0	0	114	0	2	114	0	0	114	0	0
115	0	0	115	0	0	115	0	0	115	0	0	115	0	0
116	0	0	116	0	0	116	0	2	116	0	0	116	0	0
117	0	0	117	0	0	117	0	0	117	0	0	117	0	0
118	0	0	118	0	0	118	0	0	118	0	1	118	0	0
119	0	1	119	0	0	119	0	1	119	0	1	119	0	0
120	0	0	120	0	0	120	0	0	120	0	0	120	0	1
121	0	0	121	0	1	121	0	0	121	0	0	121	0	0
122	0	0	122	0	0	122	0	0	122	0	1	122	0	0
123	0	1	123	0	0	123	0	1	123	0	0	123	0	0
124	0	0	124	0	0	124	0	0	124	0	0	124	0	0
125	0	1	125	0	0	125	0	0	125	0	1	125	0	0
126	0	1	126	0	1	126	0	0	126	0	0	126	0	1
127	0	0	127	0	0	127	0	1	127	0	0	127	0	0
128	0	0	128	0	0	128	0	3	128	0	0	128	0	0
129	0	0	129	0	0	129	0	0	129	0	0	129	0	0
130	0	0	130	0	0	130	0	0	130	0	1	130	0	0
131	0	0	131	0	0	131	0	0	131	0	1	131	0	2
132	0	0	132	0	0	132	0	1	132	0	0	132	0	0
133	0	0	133	0	0	133	0	1	133	0	3	133	0	0
134	0	0	134	0	0	134	0	1	134	0	2	134	0	0
135	0	0	135	0	0	135	0	1	135	0	0	135	0	2
136	0	0	136	0	0	136	0	0	136	0	0	136	0	0
137	0	0	137	0	1	137	0	0	137	0	0	137	0	0
138	0	0	138	0	0	138	0	2	138	0	1	138	0	0
139	0	0	139	0	0	139	0	0	139	0	0	139	0	0
140	0	0	140	0	0	140	0	2	140	0	0	140	0	0
141	0	0	141	0	0	141	0	0	141	0	0	141	0	1
142	0	0	142	0	0	142	0	1	142	0	1	142	0	0
143	0	0	143	0	0	143	0	0	143	0	0	143	0	0
144	0	0	144	0	0	144	0	2	144	0	0	144	0	1
145	0	0	145	0	0	145	0	0	145	0	0	145	0	0
146	0	0	146	0	0	146	0	0	146	0	0	146	0	1
147	0	1	147	0	0	147	0	1	147	0	0	147	0	0
148	0	2	148	0	0	148	0	1	148	0	2	148	0	0
149	0	0	149	0	0	149	0	3	149	0	0	149	0	0
150	0	0	150	0	0	150	0	0	150	0	0	150	0	0
151	0	1	151	0	0	151	0	1	151	0	1	151	0	0
152	0	0	152	0	0	152	0	0	152	0	3	152	0	0
153	0	0	153	0	0	153	0	3	153	0	0	153	0	0
154	0	2	154	0	0	154	0	1	154	0	0	154	0	0
155	0	1	155	0	0	155	0	1	155	0	3	155	0	1
156	0	0	156	0	0	156	0	0	156	0	0	156	0	0
157	0	0	157	0	0	157	0	0	157	0	0	157	0	0
158	0	1	158	0	0	158	0	2	158	0	0	158	0	0
159	0	0	159	0	0	159	0	1	159	0	0	159	0	0
160	0	1	160	0	0	160	0	1	160	0	0	160	0	0
161	0	0	161	0	0	161	0	1	161	0	1	161	0	1
162	0	0	162	0	0	162	0	1	162	0	0	162	0	0
163	0	0	163	0	0	163	0	0	163	0	0	163	0	0
164	0	0	164	0	0	164	0	1	164	0	0	164	0	0
165	0	0	165	0	0	165	0	0	165	0	1	165	0	0
166	0	0	166	0	0	166	0	0	166	0	0	166	0	0
167	0	0	167	0	0	167	0	0	167	0	0	167	0	0
168	0	0	168	0	0	168	0	1	168	0	0	168	0	0
169	0	0	169	0	0	169	0	1	169	0	1	169	0	1
170	0	2	170	0	0	170	0	1	170	0	2	170	0	0
171	0	2	171	0	0	171	0	2	171	0	1	171	0	0
172	0	0	172	0	0	172	0	0	172	0	0	172	0	0
173	0	0	173	0	0	173	0	0	173	0	0	173	0	0
174	0	0	174	0	0	174	0	0	174	0	2	174	0	0
175	0	0	175	0	0	175	0	0	175	0	0	175	0	1
176	0	0	176	0	0	176	0	0	176	0	0	176	0	0
177	0	1	177	0	0	177	0	2	177	0	0	177	0	1
178	0	0	178	0	1	178	0	0	178	0	0	178	0	0
179	0	0	179	0	0	179	0	0	179	0	0	179	0	0
180	0	0	180	0	0	180	0	0	180	0	0	180	0	0
181	0	0	181	0	0	181	0	1	181	0	1	181	0	1
182	0	1	182	0	0	182	0	0	182	0	0	182	0	0
183	0	1	183	0	0	183	0	0	183	0	1	183	0	0
184	0	0	184	0	0	184	0	1	184	0	0	184	0	0
185	0	0	185	0	0	185	0	0	185	0	0	185	0	1
186	0	0	186	0	0	186	0	0	186	0	0	186	0	0
187	0	0	187	0	0	187	0	0	187	0	0	187	0	0
188	0	0	188	0	0	188	0	0	188	0	0	188	0	0
189	0	0	189	0	1	189	0	1	189	0	0	189	0	1
190	0	0	190	0	0	190	0	1	190	0	0	190	0	0
191	0	0	191	0	0	191	0	0	191	0	0	191	0	0
192	0	0	192	0	0	192	0	0	192	0	0	192	0	2
193	0	0	193	0	0	193	0	0	193	0	0	193	0	0
194	0	0	194	0	0	194	0	0	194	0	0	194	0	0
195	0	0	195	0	0	195	0	2	195	0	0	195	0	0
196	0	0	196	0	1	196	0	0	196	0	0	196	0	1
197	0	0	197	0	1	197	0	0	197	0	0	197	0	0
198	0	0	198	0	0	198	0	0	198	0	0	198	0	0
199	0	0	199	0	0	199	0	1	199	0	0	199	0	0
200	0	0	200	0	0	200	0	0	200	0	0	200	0	1
201	0	0	201	0	0	201	0	2	201	0	0	201	0	0
202	0	0	202	0	0	202	0	1	202	0	0	202	0	1
203	0	0	203	0	0	203	0	0	203	0	0	203	0	0
204	0	0	204	0	0	204	0	0	204	0	0	204	0	0
205	0	0	205	0	0	205	0	2	205	0	0	205	0	0
206	0	0	206	0	0	206	0	0	206	0	1	206	0	1
207	0	0	207	0	1	207	0	0	207	0	0	207	0	0
208	0	1	208	0	0	208	0	1	208	0	0	208	0	0
209	0	1	209	0	0	209	0	0	209	0	1	209	0	0
210	0	0	210	0	0	210	0	3	210	0	0	210	0	2
211	0	0	211	0	1	211	0	1	211	0	1	211	0	0
212	0	0	212	0	0	212	0	0	212	0	0	212	0	0
213	0	0	213	0	0	213	0	0	213	0	1	213	0	0
214	0	0	214	0	0	214	0	0	214	0	0	214	0	0
215	0	0	215	0	0	215	0	0	215	0	0	215	0	0
216	0	0	216	0	0	216	0	0	216	0	0	216	0	0
217	0	0	217	0	0	217	0	0	217	0	0	217	0	0
218	0	0	218	0	0	218	0	0	218	0	1	218	0	0
219	0	0	219	0	0	219	0	0	219	0	0	219	0	1
220	0	0	220	0	0	220	0	0	220	0	1	220	0	0
221	0	0	221	0	0	221	0	2	221	0	0	221	0	0
222	0	0	222	0	0	222	0	1	222	0	0	222	0	0
223	0	0	223	0	1	223	0	0	223	0	0	223	0	0
224	0	1	224	0	0	224	0	0	224	0	1	224	0	0
225	0	0	225	0	0	225	0	0	225	0	0	225	0	0
226	0	0	226	0	1	226	0	0	226	0	0	226	0	0
227	0	0	227	0	0	227	0	1	227	0	0	227	0	0
228	0	1	228	0	0	228	0	1	228	0	1	228	0	0
229	0	0	229	0	0	229	0	1	229	0	0	229	0	0
230	0	0	230	0	0	230	0	0	230	0	0	230	0	0
231	0	0	231	0	0	231	0	0	231	0	1	231	0	0
232	0	0	232	0	0	232	0	0	232	0	0	232	0	0
233	0	0	233	0	0	233	0	0	233	0	0	233	0	0
234	0	0	234	0	0	234	0	1	234	0	1	234	0	0
235	0	0	235	0	0	235	0	0	235	0	0	235	0	0
236	0	0	236	0	0	236	0	0	236	0	1	236	0	1
237	0	0	237	0	0	237	0	0	237	0	1	237	0	0
238	0	0	238	0	1	238	0	0	238	0	1	238	0	0
239	0	0	239	0	0	239	0	1	239	0	0	239	0	1
240	0	0	240	0	0	240	0	2	240	0	1	240	0	0
241	0	1	241	0	0	241	0	2	241	0	0	241	0	0
242	0	0	242	0	0	242	0	0	242	0	0	242	0	0
243	0	0	243	0	0	243	0	0	243	0	1	243	0	0
244	0	1	244	0	0	244	0	0	244	0	0	244	0	0
245	0	0	245	0	0	245	0	1	245	0	1	245	0	1
246	0	0	246	0	0	246	0	0	246	0	0	246	0	0
247	0	0	247	0	0	247	0	0	247	0	0	247	0	0
248	0	0	248	0	0	248	0	0	248	0	2	248	0	0
249	0	1	249	0	0	249	0	0	249	0	0	249	0	0
250	0	0	250	0	0	250	0	2	250	0	2	250	0	0
251	0	0	251	0	0	251	0	0	251	0	0	251	0	0
252	0	1	252	0	0	252	0	1	252	0	1	252	0	0
253	0	0	253	0	0	253	0	1	253	0	0	253	0	1
254	0	0	254	0	0	254	0	1	254	0	0	254	0	0
255	0	0	255	0	0	255	0	0	255	0	0	255	0	0
256	0	0	256	0	0	256	0	0	256	0	0	256	0	0
257	0	0	257	0	0	257	0	1	257	0	0	257	0	0
258	0	0	258	0	0	258	0	1	258	0	0	258	0	0
259	0	0	259	0	1	259	0	0	259	0	0	259	0	0
260	0	0	260	0	0	260	0	0	260	0	1	260	0	0
261	0	0	261	0	0	261	0	0	261	0	0	261	0	0
262	0	0	262	0	0	262	0	1	262	0	1	262	0	2
263	0	0	263	0	0	263	0	1	263	0	0	263	0	0
264	0	0	264	0	0	264	0	0	264	0	0	264	0	1
265	0	0	265	0	0	265	0	1	265	0	1	265	0	1
266	0	2	266	0	0	266	0	0	266	0	0	266	0	0
267	0	0	267	0	0	267	0	0	267	0	3	267	0	1
268	0	0	268	0	0	268	0	0	268	0	1	268	0	1
269	0	0	269	0	0	269	0	0	269	0	0	269	0	0
270	0	0	270	0	0	270	0	0	270	0	0	270	0	0
271	0	0	271	0	0	271	0	0	271	0	0	271	0	0
272	0	1	272	0	0	272	0	0	272	0	1	272	0	0
273	0	0	273	0	0	273	0	2	273	0	1	273	0	1
274	0	0	274	0	0	274	0	1	274	0	0	274	0	0
275	0	0	275	0	0	275	0	3	275	0	2	275	0	0
276	0	0	276	0	0	276	0	0	276	0	0	276	0	0
277	0	0	277	0	0	277	0	1	277	0	0	277	0	0
278	0	0	278	0	0	278	0	0	278	0	2	278	0	0
279	0	0	279	0	0	279	0	0	279	0	0	279	0	0
280	0	0	280	0	0	280	0	0	280	0	1	280	0	0
281	0	0	281	0	0	281	0	0	281	0	1	281	0	0
282	0	0	282	0	0	282	0	0	282	0	1	282	0	2
283	0	0	283	0	0	283	0	0	283	0	0	283	0	0
284	0	0	284	0	0	284	0	0	284	0	0	284	0	1
285	0	1	285	0	0	285	0	0	285	0	1	285	0	0
286	0	0	286	0	0	286	0	0	286	0	0	286	0	0
287	0	0	287	0	0	287	0	2	287	0	3	287	0	1
288	0	0	288	0	0	288	0	2	288	0	0	288	0	0
289	0	0	289	0	0	289	0	1	289	0	0	289	0	0
290	0	0	290	0	0	290	0	0	290	0	0	290	0	0
291	0	1	291	0	0	291	0	0	291	0	0	291	0	1
292	0	0	292	0	0	292	0	0	292	0	1	292	0	0
293	0	1	293	0	0	293	0	0	293	0	1	293	0	0
294	0	0	294	0	0	294	0	0	294	0	0	294	0	0
295	0	0	295	0	0	295	0	0	295	0	0	295	0	0
296	0	0	296	0	0	296	0	0	296	0	0	296	0	0
297	0	1	297	0	0	297	0	0	297	0	1	297	0	0
298	0	0	298	0	0	298	0	0	298	0	2	298	0	0
299	0	0	299	0	0	299	0	1	299	0	1	299	0	0
300	0	0	300	0	0	300	0	0	300	0	1	300	0	0
301	0	1	301	0	0	301	0	0	301	0	3	301	0	2
302	0	0	302	0	0	302	0	1	302	0	0	302	0	0
303	0	0	303	0	0	303	0	1	303	0	0	303	0	0
304	0	0	304	0	0	304	0	0	304	0	2	304	0	1
305	0	1	305	0	0	305	0	1	305	0	0	305	0	0
306	0	0	306	0	0	306	0	2	306	0	0	306	0	0
307	0	1	307	0	1	307	0	0	307	0	0	307	0	0
308	0	0	308	0	0	308	0	0	308	0	0	308	0	0
309	0	0	309	0	0	309	0	0	309	0	2	309	0	0
310	0	0	310	0	0	310	0	0	310	0	0	310	0	0
311	0	0	311	0	0	311	0	1	311	0	0	311	0	0
312	0	0	312	0	0	312	0	0	312	0	0	312	0	0
313	0	0	313	0	0	313	0	0	313	0	1	313	0	0
314	0	0	314	0	0	314	0	0	314	0	0	314	0	1
315	0	0	315	0	0	315	0	0	315	0	0	315	0	0
316	0	0	316	0	0	316	0	1	316	0	1	316	0	0
317	0	0	317	0	0	317	0	0	317	0	1	317	0	0
318	0	1	318	0	0	318	0	0	318	0	1	318	0	0
319	0	1	319	0	0	319	0	1	319	0	1	319	0	0
320	0	0	320	0	0	320	0	0	320	0	2	320	0	0
321	0	0	321	0	0	321	0	0	321	0	1	321	0	0
322	0	0	322	0	1	322	0	0	322	0	0	322	0	0
323	0	0	323	0	1	323	0	0	323	0	0	323	0	0
324	0	0	324	0	0	324	0	0	324	0	1	324	0	0
325	0	0	325	0	0	325	0	0	325	0	1	325	0	0
326	0	0	326	0	0	326	0	0	326	0	0	326	0	2
327	0	0	327	0	0	327	0	0	327	0	0	327	0	0
328	0	0	328	0	0	328	0	2	328	0	2	328	0	1
329	0	1	329	0	0	329	0	0	329	0	0	329	0	0
330	0	1	330	0	0	330	0	0	330	0	1	330	0	0
331	0	0	331	0	0	331	0	1	331	0	0	331	0	0
332	0	0	332	0	0	332	0	0	332	0	1	332	0	1
333	0	4	333	0	0	333	0	0	333	0	2	333	0	1
334	0	0	334	0	0	334	0	0	334	0	1	334	0	0
335	0	0	335	0	0	335	0	2	335	0	1	335	0	1
336	0	0	336	0	0	336	0	0	336	0	0	336	0	0
337	0	1	337	0	0	337	0	2	337	0	2	337	0	0
338	0	0	338	0	0	338	0	0	338	0	0	338	0	0
339	0	0	339	0	0	339	0	2	339	0	0	339	0	0
340	0	1	340	0	0	340	0	2	340	0	1	340	0	0
341	0	0	341	0	0	341	0	1	341	0	0	341	0	0
342	0	0	342	0	0	342	0	0	342	0	0	342	0	0
343	0	0	343	0	0	343	0	0	343	0	0	343	0	0
344	0	0	344	0	1	344	0	1	344	0	1	344	0	1
345	0	0	345	0	0	345	0	0	345	0	0	345	0	0
346	0	0	346	0	0	346	0	0	346	0	0	346	0	1
347	0	1	347	0	1	347	0	0	347	0	3	347	0	0
348	0	0	348	0	0	348	0	0	348	0	0	348	0	0
349	0	1	349	0	0	349	0	1	349	0	1	349	0	0
350	0	0	350	0	0	350	0	0	350	0	0	350	0	0
351	0	0	351	0	0	351	0	0	351	0	0	351	0	0
352	0	0	352	0	0	352	0	0	352	0	0	352	0	0
353	0	0	353	0	0	353	0	0	353	0	0	353	0	0
354	0	1	354	0	1	354	0	1	354	0	0	354	0	0
355	0	0	355	0	0	355	0	0	355	0	0	355	0	0
356	0	0	356	0	0	356	0	0	356	0	1	356	0	0
357	0	0	357	0	0	357	0	0	357	0	1	357	0	1
358	0	0	358	0	0	358	0	0	358	0	0	358	0	0
359	0	0	359	0	0	359	0	0	359	0	0	359	0	0
360	0	1	360	0	0	360	0	1	360	0	2	360	0	0
361	0	0	361	0	0	361	0	0	361	0	1	361	0	0
362	0	1	362	0	0	362	0	0	362	0	0	362	0	0
363	0	0	363	0	0	363	0	0	363	0	0	363	0	0
364	0	0	364	0	0	364	0	0	364	0	1	364	0	0
365	0	0	365	0	0	365	0	0	365	0	0	365	0	0
366	0	1	366	0	0	366	0	1	366	0	1	366	0	0
367	0	0	367	0	0	367	0	0	367	0	0	367	0	0
368	0	0	368	0	0	368	0	0	368	0	0	368	0	0
369	0	1	369	0	0	369	0	0	369	0	1	369	0	0
370	0	0	370	0	0	370	0	0	370	0	0	370	0	0
371	0	0	371	0	0	371	0	0	371	0	2	371	0	0
372	0	0	372	0	0	372	0	1	372	0	2	372	0	0
373	0	1	373	0	0	373	0	0	373	0	0	373	0	0
374	0	0	374	0	0	374	0	0	374	0	0	374	0	0
375	0	0	375	0	0	375	0	1	375	0	1	375	0	1
376	0	2	376	0	0	376	0	0	376	0	1	376	0	0
377	0	1	377	0	0	377	0	0	377	0	1	377	0	0
378	0	0	378	0	0	378	0	0	378	0	0	378	0	0
379	0	0	379	0	0	379	0	0	379	0	0	379	0	0
380	0	0	380	0	0	380	0	0	380	0	0	380	0	0
381	0	0	381	0	0	381	0	1	381	0	0	381	0	1
382	0	0	382	0	0	382	0	0	382	0	0	382	0	0
383	0	0	383	0	0	383	0	0	383	0	2	383	0	1
384	0	0	384	0	0	384	0	0	384	0	1	384	0	0
385	0	1	385	0	0	385	0	0	385	0	2	385	0	0
386	0	0	386	0	0	386	0	0	386	0	0	386	0	0
387	0	1	387	0	0	387	0	1	387	0	0	387	0	0
388	0	0	388	0	0	388	0	0	388	0	0	388	0	0
389	0	0	389	0	0	389	0	1	389	0	1	389	0	1
390	0	0	390	0	0	390	0	0	390	0	0	390	0	0
391	0	0	391	0	0	391	0	1	391	0	0	391	0	0
392	0	0	392	0	0	392	0	1	392	0	0	392	0	1
393	0	1	393	0	0	393	0	0	393	0	0	393	0	2
394	0	0	394	0	0	394	0	2	394	0	0	394	0	1
395	0	0	395	0	0	395	0	1	395	0	0	395	0	2
396	0	0	396	0	0	396	0	0	396	0	0	396	0	0
397	0	0	397	0	0	397	0	0	397	0	2	397	0	0
398	0	0	398	0	0	398	0	0	398	0	2	398	0	2
399	0	0	399	0	0	399	0	0	399	0	0	399	0	0
400	0	2	400	0	0	400	0	2	400	0	1	400	0	0
401	0	1	401	0	0	401	0	0	401	0	1	401	0	0
402	0	0	402	0	1	402	0	1	402	0	0	402	0	0
403	0	0	403	0	0	403	0	0	403	0	1	403	0	0
404	0	0	404	0	0	404	0	1	404	0	0	404	0	2
405	0	0	405	0	0	405	0	1	405	0	2	405	0	0
406	0	3	406	0	0	406	0	2	406	0	1	406	0	0
407	0	0	407	0	0	407	0	2	407	0	1	407	0	1
408	0	0	408	0	0	408	0	0	408	0	0	408	0	0
409	0	1	409	0	0	409	0	1	409	0	2	409	0	0
410	0	0	410	0	0	410	0	1	410	0	2	410	0	0
411	0	1	411	0	1	411	0	2	411	0	3	411	0	1
412	0	0	412	0	0	412	0	1	412	0	0	412	0	0
413	0	2	413	0	1	413	0	0	413	0	0	413	0	1
414	0	0	414	0	0	414	0	1	414	0	2	414	0	0
415	0	1	415	0	0	415	0	0	415	0	0	415	0	0
416	0	0	416	0	1	416	0	0	416	0	0	416	0	0
417	0	0	417	0	0	417	0	0	417	0	1	417	0	1
418	0	0	418	0	0	418	0	0	418	0	1	418	0	0
419	0	0	419	0	0	419	0	0	419	0	0	419	0	0
420	0	2	420	0	0	420	0	1	420	0	1	420	0	2
421	0	0	421	0	0	421	0	0	421	0	1	421	0	0
422	0	0	422	0	0	422	0	0	422	0	0	422	0	0
423	0	1	423	0	0	423	0	2	423	0	0	423	0	0
424	0	1	424	0	0	424	0	0	424	0	1	424	0	0
425	0	1	425	0	0	425	0	0	425	0	0	425	0	0
426	0	0	426	0	0	426	0	0	426	0	2	426	0	1
427	0	0	427	0	0	427	0	0	427	0	0	427	0	0
428	0	0	428	0	0	428	0	0	428	0	2	428	0	0
429	0	1	429	0	0	429	0	1	429	0	3	429	0	1
430	0	0	430	0	0	430	0	1	430	0	0	430	0	1
431	0	0	431	0	0	431	0	0	431	0	1	431	0	0
432	0	0	432	0	0	432	0	0	432	0	0	432	0	0
433	0	1	433	0	0	433	0	0	433	0	0	433	0	0
434	0	2	434	0	0	434	0	0	434	0	1	434	0	0
435	0	1	435	0	0	435	0	0	435	0	0	435	0	0
436	0	2	436	0	0	436	0	1	436	0	0	436	0	2
437	0	0	437	0	0	437	0	0	437	0	0	437	0	0
438	0	1	438	0	1	438	0	2	438	0	0	438	0	0
439	0	0	439	0	0	439	0	0	439	0	0	439	0	0
440	0	1	440	0	0	440	0	0	440	0	2	440	0	1
441	0	2	441	0	1	441	0	1	441	0	1	441	0	0
442	0	0	442	0	1	442	0	3	442	0	1	442	0	0
443	0	0	443	0	0	443	0	0	443	0	0	443	0	0
444	0	0	444	0	0	444	0	0	444	0	1	444	0	0
445	0	1	445	0	0	445	0	1	445	0	1	445	0	0
446	0	1	446	0	0	446	0	1	446	0	1	446	0	0
447	0	1	447	0	0	447	0	0	447	0	0	447	0	0
448	0	0	448	0	0	448	0	0	448	0	0	448	0	0
449	0	2	449	0	1	449	0	2	449	0	1	449	0	0
450	0	0	450	0	0	450	0	1	450	0	0	450	0	1
451	0	0	451	0	0	451	0	0	451	0	0	451	0	2
452	0	0	452	0	0	452	0	1	452	0	0	452	0	0
453	0	3	453	0	0	453	0	1	453	0	0	453	0	1
454	0	0	454	0	0	454	0	0	454	0	0	454	0	0
455	0	2	455	0	1	455	0	0	455	0	2	455	0	1
456	0	0	456	0	0	456	0	1	456	0	0	456	0	0
457	0	0	457	0	0	457	0	0	457	0	1	457	0	1
458	0	0	458	0	1	458	0	1	458	0	0	458	0	0
459	0	0	459	0	0	459	0	1	459	0	1	459	0	1
460	0	0	460	0	0	460	0	1	460	0	1	460	0	0
461	0	0	461	0	1	461	0	0	461	0	0	461	0	0
462	0	0	462	0	0	462	0	0	462	0	0	462	0	0
463	0	0	463	0	0	463	0	0	463	0	1	463	0	0
464	0	0	464	0	0	464	0	0	464	0	1	464	0	0
465	0	0	465	0	0	465	0	0	465	0	0	465	0	0
466	0	3	466	0	0	466	0	1	466	0	1	466	0	0
467	0	1	467	0	2	467	0	2	467	0	1	467	0	1
468	0	1	468	0	0	468	0	0	468	0	2	468	0	2
469	0	0	469	0	0	469	0	1	469	0	1	469	0	0
470	0	2	470	0	0	470	0	1	470	0	0	470	0	1
471	0	0	471	0	0	471	0	0	471	0	0	471	0	0
472	0	0	472	0	0	472	0	1	472	0	0	472	0	0
473	0	0	473	0	0	473	0	2	473	0	0	473	0	0
474	0	0	474	0	0	474	0	0	474	0	0	474	0	0
475	0	0	475	0	0	475	0	0	475	0	1	475	0	0
476	0	0	476	0	0	476	0	2	476	0	1	476	0	0
477	0	1	477	0	0	477	0	0	477	0	2	477	0	1
478	0	0	478	0	0	478	0	2	478	0	0	478	0	0
479	0	1	479	0	0	479	0	1	479	0	2	479	0	0
480	0	1	480	0	0	480	0	0	480	0	0	480	0	0
481	0	2	481	0	0	481	0	0	481	0	1	481	0	2
482	0	0	482	0	0	482	0	0	482	0	2	482	0	0
483	0	0	483	0	0	483	0	1	483	0	0	483	0	0
484	0	1	484	0	0	484	0	1	484	0	1	484	0	0
485	0	0	485	0	0	485	0	0	485	0	0	485	0	2
486	0	1	486	0	0	486	0	2	486	0	0	486	0	0
487	0	0	487	0	0	487	0	1	487	0	2	487	0	1
488	0	4	488	0	1	488	0	1	488	0	1	488	0	0
489	0	1	489	0	1	489	0	2	489	0	1	489	0	0
490	0	0	490	0	0	490	0	2	490	0	0	490	0	0
491	0	1	491	0	0	491	0	1	491	0	0	491	0	1
492	0	0	492	0	0	492	0	0	492	0	0	492	0	0
493	0	2	493	0	1	493	0	0	493	0	1	493	0	1
494	0	4	494	0	0	494	0	0	494	0	2	494	0	1
495	0	0	495	0	0	495	0	1	495	0	0	495	0	0
496	0	1	496	0	0	496	0	0	496	0	0	496	0	0
497	0	1	497	0	1	497	0	1	497	0	1	497	0	0
498	0	0	498	0	1	498	0	0	498	0	0	498	0	0
499	0	0	499	0	0	499	0	0	499	0	0	499	0	0
500	0	3	500	0	0	500	0	3	500	0	1	500	0	1
501	0	2	501	0	1	501	0	2	501	0	0	501	0	1
502	0	0	502	0	0	502	0	0	502	0	0	502	0	0
503	0	1	503	0	0	503	0	2	503	0	0	503	0	1
504	0	3	504	0	0	504	0	1	504	0	2	504	0	0
505	0	0	505	0	0	505	0	0	505	0	0	505	0	0
506	0	0	506	0	0	506	0	0	506	0	1	506	0	0
507	0	2	507	0	0	507	0	1	507	0	2	507	0	0
508	0	1	508	0	0	508	0	0	508	0	0	508	0	1
509	0	0	509	0	0	509	0	0	509	0	1	509	0	1
510	0	2	510	0	0	510	0	0	510	0	0	510	0	0
511	0	0	511	0	0	511	0	0	511	0	0	511	0	0
0	1	3	0	1	0	0	1	1	0	1	2	0	1	0
1	1	0	1	1	0	1	1	2	1	1	1	1	1	0
2	1	1	2	1	0	2	1	2	2	1	0	2	1	0
3	1	0	3	1	0	3	1	0	3	1	0	3	1	0
4	1	0	4	1	0	4	1	2	4	1	0	4	1	0
5	1	0	5	1	0	5	1	0	5	1	0	5	1	0
6	1	0	6	1	0	6	1	2	6	1	0	6	1	1
7	1	0	7	1	0	7	1	0	7	1	0	7	1	0
8	1	2	8	1	0	8	1	0	8	1	0	8	1	0
9	1	1	9	1	0	9	1	1	9	1	0	9	1	0
10	1	0	10	1	0	10	1	0	10	1	0	10	1	0
11	1	0	11	1	0	11	1	0	11	1	0	11	1	0
12	1	0	12	1	0	12	1	2	12	1	0	12	1	1
13	1	0	13	1	0	13	1	0	13	1	0	13	1	0
14	1	2	14	1	2	14	1	1	14	1	0	14	1	1
15	1	0	15	1	0	15	1	0	15	1	0	15	1	0
16	1	2	16	1	0	16	1	0	16	1	1	16	1	0
17	1	0	17	1	0	17	1	0	17	1	0	17	1	0
18	1	1	18	1	0	18	1	0	18	1	0	18	1	1
19	1	0	19	1	0	19	1	0	19	1	0	19	1	0
20	1	3	20	1	1	20	1	0	20	1	0	20	1	0
21	1	0	21	1	0	21	1	0	21	1	0	21	1	0
22	1	0	22	1	1	22	1	0	22	1	1	22	1	0
23	1	1	23	1	0	23	1	1	23	1	0	23	1	0
24	1	1	24	1	0	24	1	1	24	1	0	24	1	0
25	1	0	25	1	0	25	1	0	25	1	1	25	1	0
26	1	0	26	1	0	26	1	2	26	1	0	26	1	1
27	1	1	27	1	0	27	1	0	27	1	0	27	1	0
28	1	0	28	1	0	28	1	2	28	1	0	28	1	0
29	1	0	29	1	0	29	1	0	29	1	1	29	1	0
30	1	1	30	1	0	30	1	0	30	1	0	30	1	0
31	1	1	31	1	0	31	1	0	31	1	1	31	1	0
32	1	1	32	1	0	32	1	1	32	1	1	32	1	0
33	1	0	33	1	1	33	1	1	33	1	0	33	1	1
34	1	3	34	1	1	34	1	2	34	1	1	34	1	1
35	1	1	35	1	0	35	1	4	35	1	0	35	1	0
36	1	0	36	1	0	36	1	0	36	1	2	36	1	0
37	1	2	37	1	0	37	1	3	37	1	0	37	1	0
38	1	0	38	1	0	38	1	1	38	1	1	38	1	1
39	1	0	39	1	0	39	1	0	39	1	1	39	1	0
40	1	0	40	1	0	40	1	0	40	1	0	40	1	0
41	1	1	41	1	1	41	1	1	41	1	0	41	1	0
42	1	1	42	1	0	42	1	1	42	1	0	42	1	0
43	1	0	43	1	0	43	1	0	43	1	0	43	1	0
44	1	0	44	1	0	44	1	1	44	1	0	44	1	1
45	1	0	45	1	0	45	1	1	45	1	1	45	1	0
46	1	0	46	1	0	46	1	1	46	1	0	46	1	0
47	1	0	47	1	0	47	1	0	47	1	0	47	1	0
48	1	1	48	1	0	48	1	1	48	1	2	48	1	0
49	1	0	49	1	0	49	1	1	49	1	0	49	1	0
50	1	0	50	1	0	50	1	0	50	1	0	50	1	0
51	1	1	51	1	0	51	1	1	51	1	0	51	1	1
52	1	1	52	1	0	52	1	1	52	1	0	52	1	0
53	1	0	53	1	0	53	1	1	53	1	0	53	1	0
54	1	1	54	1	0	54	1	0	54	1	0	54	1	0
55	1	1	55	1	0	55	1	1	55	1	0	55	1	0
56	1	0	56	1	0	56	1	0	56	1	0	56	1	0
57	1	0	57	1	0	57	1	1	57	1	0	57	1	0
58	1	2	58	1	0	58	1	2	58	1	1	58	1	0
59	1	0	59	1	0	59	1	0	59	1	0	59	1	0
60	1	1	60	1	0	60	1	2	60	1	1	60	1	0
61	1	0	61	1	0	61	1	1	61	1	0	61	1	0
62	1	0	62	1	0	62	1	0	62	1	0	62	1	0
63	1	1	63	1	0	63	1	1	63	1	0	63	1	0
64	1	0	64	1	1	64	1	3	64	1	1	64	1	0
65	1	0	65	1	0	65	1	0	65	1	0	65	1	0
66	1	0	66	1	0	66	1	0	66	1	0	66	1	0
67	1	0	67	1	0	67	1	1	67	1	0	67	1	0
68	1	1	68	1	0	68	1	1	68	1	0	68	1	0
69	1	0	69	1	0	69	1	0	69	1	0	69	1	0
70	1	2	70	1	0	70	1	2	70	1	1	70	1	0
71	1	0	71	1	0	71	1	0	71	1	0	71	1	0
72	1	0	72	1	0	72	1	2	72	1	1	72	1	0
73	1	0	73	1	0	73	1	1	73	1	0	73	1	0
74	1	0	74	1	0	74	1	0	74	1	0	74	1	1
75	1	2	75	1	0	75	1	0	75	1	1	75	1	0
76	1	0	76	1	0	76	1	0	76	1	0	76	1	0
77	1	1	77	1	0	77	1	0	77	1	1	77	1	0
78	1	1	78	1	0	78	1	1	78	1	0	78	1	0
79	1	0	79	1	0	79	1	0	79	1	0	79	1	0
80	1	4	80	1	0	80	1	2	80	1	0	80	1	1
81	1	2	81	1	0	81	1	2	81	1	0	81	1	1
82	1	0	82	1	1	82	1	0	82	1	1	82	1	0
83	1	0	83	1	0	83	1	0	83	1	0	83	1	0
84	1	1	84	1	0	84	1	1	84	1	0	84	1	0
85	1	0	85	1	0	85	1	0	85	1	0	85	1	1
86	1	0	86	1	0	86	1	1	86	1	1	86	1	0
87	1	1	87	1	0	87	1	0	87	1	0	87	1	1
88	1	0	88	1	0	88	1	1	88	1	0	88	1	0
89	1	1	89	1	0	89	1	1	89	1	0	89	1	0
90	1	0	90	1	0	90	1	0	90	1	0	90	1	0
91	1	0	91	1	0	91	1	0	91	1	0	91	1	0
92	1	1	92	1	0	92	1	1	92	1	1	92	1	2
93	1	2	93	1	0	93	1	0	93	1	1	93	1	0
94	1	0	94	1	1	94	1	1	94	1	0	94	1	0
95	1	0	95	1	0	95	1	0	95	1	1	95	1	0
96	1	7	96	1	0	96	1	1	96	1	2	96	1	1
97	1	0	97	1	0	97	1	0	97	1	0	97	1	1
98	1	0	98	1	0	98	1	0	98	1	0	98	1	1
99	1	0	99	1	0	99	1	0	99	1	0	99	1	0
100	1	0	100	1	0	100	1	1	100	1	1	100	1	1
101	1	4	101	1	0	101	1	0	101	1	1	101	1	0
102	1	0	102	1	0	102	1	0	102	1	1	102	1	1
103	1	2	103	1	0	103	1	0	103	1	0	103	1	0
104	1	0	104	1	0	104	1	0	104	1	1	104	1	1
105	1	0	105	1	0	105	1	0	105	1	0	105	1	0
106	1	0	106	1	0	106	1	0	106	1	0	106	1	0
107	1	0	107	1	1	107	1	1	107	1	0	107	1	0
108	1	0	108	1	0	108	1	0	108	1	0	108	1	0
109	1	3	109	1	0	109	1	1	109	1	0	109	1	0
110	1	1	110	1	0	110	1	1	110	1	1	110	1	0
111	1	2	111	1	0	111	1	1	111	1	1	111	1	0
112	1	0	112	1	0	112	1	0	112	1	0	112	1	0
113	1	2	113	1	0	113	1	1	113	1	1	113	1	1
114	1	1	114	1	0	114	1	2	114	1	1	114	1	2
115	1	0	115	1	0	115	1	2	115	1	1	115	1	0
116	1	0	116	1	0	116	1	0	116	1	0	116	1	0
117	1	0	117	1	0	117	1	1	117	1	0	117	1	0
118	1	0	118	1	0	118	1	2	118	1	1	118	1	1
119	1	0	119	1	0	119	1	1	119	1	0	119	1	0
120	1	2	120	1	0	120	1	0	120	1	0	120	1	2
121	1	1	121	1	0	121	1	0	121	1	1	121	1	0
122	1	0	122	1	0	122	1	1	122	1	0	122	1	0
123	1	0	123	1	0	123	1	0	123	1	0	123	1	0
124	1	0	124	1	0	124	1	1	124	1	0	124	1	0
125	1	0	125	1	0	125	1	1	125	1	0	125	1	1
126	1	0	126	1	0	126	1	2	126	1	0	126	1	0
127	1	0	127	1	0	127	1	0	127	1	0	127	1	0
128	1	0	128	1	0	128	1	0	128	1	0	128	1	0
129	1	1	129	1	0	129	1	1	129	1	0	129	1	2
130	1	0	130	1	0	130	1	0	130	1	0	130	1	0
131	1	0	131	1	0	131	1	0	131	1	0	131	1	0
132	1	2	132	1	0	132	1	0	132	1	0	132	1	0
133	1	0	133	1	0	133	1	1	133	1	0	133	1	1
134	1	1	134	1	0	134	1	0	134	1	0	134	1	2
135	1	0	135	1	0	135	1	0	135	1	0	135	1	0
136	1	1	136	1	0	136	1	1	136	1	0	136	1	1
137	1	2	137	1	0	137	1	1	137	1	1	137	1	0
138	1	0	138	1	1	138	1	0	138	1	0	138	1	0
139	1	1	139	1	0	139	1	2	139	1	0	139	1	1
140	1	0	140	1	0	140	1	1	140	1	1	140	1	1
141	1	1	141	1	0	141	1	1	141	1	0	141	1	0
142	1	0	142	1	0	142	1	0	142	1	1	142	1	1
143	1	0	143	1	0	143	1	0	143	1	1	143	1	0
144	1	0	144	1	0	144	1	0	144	1	0	144	1	0
145	1	1	145	1	0	145	1	2	145	1	2	145	1	1
146	1	1	146	1	0	146	1	0	146	1	2	146	1	1
147	1	0	147	1	0	147	1	1	147	1	1	147	1	0
148	1	0	148	1	0	148	1	0	148	1	0	148	1	0
149	1	0	149	1	0	149	1	1	149	1	0	149	1	0
150	1	0	150	1	0	150	1	0	150	1	0	150	1	0
151	1	1	151	1	0	151	1	0	151	1	0	151	1	2
152	1	0	152	1	0	152	1	1	152	1	0	152	1	0
153	1	1	153	1	0	153	1	0	153	1	1	153	1	0
154	1	0	154	1	0	154	1	0	154	1	1	154	1	0
155	1	0	155	1	0	155	1	2	155	1	0	155	1	0
156	1	0	156	1	0	156	1	0	156	1	0	156	1	0
157	1	0	157	1	0	157	1	0	157	1	0	157	1	0
158	1	2	158	1	0	158	1	2	158	1	0	158	1	0
159	1	0	159	1	0	159	1	1	159	1	0	159	1	0
160	1	0	160	1	1	160	1	0	160	1	2	160	1	1
161	1	0	161	1	0	161	1	0	161	1	0	161	1	0
162	1	0	162	1	0	162	1	0	162	1	0	162	1	0
163	1	0	163	1	0	163	1	0	163	1	0	163	1	0
164	1	0	164	1	0	164	1	1	164	1	0	164	1	0
165	1	2	165	1	0	165	1	0	165	1	0	165	1	0
166	1	0	166	1	0	166	1	1	166	1	0	166	1	0
167	1	1	167	1	0	167	1	0	167	1	0	167	1	0
168	1	0	168	1	0	168	1	0	168	1	0	168	1	0
169	1	2	169	1	0	169	1	1	169	1	1	169	1	0
170	1	0	170	1	0	170	1	1	170	1	0	170	1	0
171	1	1	171	1	1	171	1	0	171	1	0	171	1	1
172	1	0	172	1	0	172	1	0	172	1	1	172	1	0
173	1	0	173	1	0	173	1	1	173	1	0	173	1	0
174	1	0	174	1	0	174	1	1	174	1	1	174	1	0
175	1	0	175	1	0	175	1	2	175	1	0	175	1	0
176	1	1	176	1	0	176	1	2	176	1	1	176	1	0
177	1	0	177	1	0	177	1	2	177	1	0	177	1	0
178	1	0	178	1	0	178	1	1	178	1	0	178	1	0
179	1	0	179	1	0	179	1	0	179	1	0	179	1	0
180	1	3	180	1	0	180	1	1	180	1	1	180	1	1
181	1	0	181	1	0	181	1	0	181	1	0	181	1	0
182	1	0	182	1	0	182	1	0	182	1	0	182	1	0
183	1	0	183	1	0	183	1	0	183	1	0	183	1	0
184	1	0	184	1	0	184	1	0	184	1	0	184	1	1
185	1	0	185	1	0	185	1	3	185	1	2	185	1	0
186	1	0	186	1	0	186	1	0	186	1	0	186	1	1
187	1	0	187	1	0	187	1	0	187	1	0	187	1	0
188	1	0	188	1	0	188	1	1	188	1	0	188	1	0
189	1	0	189	1	0	189	1	0	189	1	0	189	1	0
190	1	0	190	1	0	190	1	1	190	1	2	190	1	0
191	1	0	191	1	0	191	1	0	191	1	1	191	1	0
192	1	1	192	1	0	192	1	1	192	1	1	192	1	0
193	1	0	193	1	1	193	1	0	193	1	1	193	1	0
194	1	0	194	1	0	194	1	0	194	1	0	194	1	0
195	1	0	195	1	0	195	1	0	195	1	0	195	1	0
196	1	1	196	1	0	196	1	0	196	1	1	196	1	1
197	1	0	197	1	0	197	1	0	197	1	0	197	1	0
198	1	0	198	1	0	198	1	0	198	1	2	198	1	0
199	1	0	199	1	0	199	1	0	199	1	0	199	1	0
200	1	0	200	1	0	200	1	0	200	1	0	200	1	0
201	1	0	201	1	0	201	1	1	201	1	1	201	1	0
202	1	1	202	1	0	202	1	2	202	1	0	202	1	0
203	1	1	203	1	0	203	1	2	203	1	0	203	1	2
204	1	0	204	1	0	204	1	1	204	1	0	204	1	0
205	1	1	205	1	0	205	1	2	205	1	0	205	1	0
206	1	0	206	1	0	206	1	1	206	1	0	206	1	0
207	1	0	207	1	0	207	1	1	207	1	0	207	1	0
208	1	2	208	1	0	208	1	1	208	1	1	208	1	0
209	1	1	209	1	0	209	1	0	209	1	0	209	1	2
210	1	0	210	1	0	210	1	0	210	1	0	210	1	0
211	1	0	211	1	0	211	1	0	211	1	0	211	1	0
212	1	0	212	1	0	212	1	0	212	1	1	212	1	0
213	1	0	213	1	0	213	1	0	213	1	0	213	1	0
214	1	1	214	1	0	214	1	1	214	1	1	214	1	0
215	1	0	215	1	0	215	1	1	215	1	0	215	1	0
216	1	0	216	1	0	216	1	2	216	1	1	216	1	0
217	1	0	217	1	0	217	1	0	217	1	0	217	1	0
218	1	0	218	1	0	218	1	0	218	1	0	218	1	0
219	1	0	219	1	0	219	1	0	219	1	0	219	1	0
220	1	1	220	1	0	220	1	2	220	1	2	220	1	0
221	1	0	221	1	0	221	1	0	221	1	0	221	1	1
222	1	1	222	1	1	222	1	3	222	1	0	222	1	0
223	1	1	223	1	0	223	1	0	223	1	0	223	1	0
224	1	0	224	1	0	224	1	1	224	1	2	224	1	2
225	1	1	225	1	0	225	1	2	225	1	1	225	1	0
226	1	0	226	1	0	226	1	1	226	1	0	226	1	1
227	1	1	227	1	0	227	1	1	227	1	1	227	1	0
228	1	0	228	1	0	228	1	0	228	1	0	228	1	0
229	1	0	229	1	0	229	1	0	229	1	0	229	1	0
230	1	0	230	1	0	230	1	1	230	1	0	230	1	0
231	1	2	231	1	0	231	1	0	231	1	1	231	1	1
232	1	0	232	1	0	232	1	2	232	1	0	232	1	0
233	1	1	233	1	0	233	1	4	233	1	0	233	1	0
234	1	0	234	1	2	234	1	1	234	1	1	234	1	0
235	1	1	235	1	0	235	1	1	235	1	0	235	1	0
236	1	0	236	1	0	236	1	1	236	1	1	236	1	0
237	1	0	237	1	0	237	1	1	237	1	0	237	1	0
238	1	2	238	1	0	238	1	3	238	1	1	238	1	0
239	1	0	239	1	0	239	1	0	239	1	0	239	1	0
240	1	0	240	1	0	240	1	0	240	1	0	240	1	0
241	1	1	241	1	0	241	1	0	241	1	0	241	1	0
242	1	1	242	1	0	242	1	2	242	1	1	242	1	1
243	1	0	243	1	0	243	1	0	243	1	0	243	1	0
244	1	0	244	1	0	244	1	0	244	1	0	244	1	0
245	1	1	245	1	0	245	1	1	245	1	0	245	1	0
246	1	0	246	1	0	246	1	2	246	1	0	246	1	0
247	1	0	247	1	0	247	1	2	247	1	0	247	1	0
248	1	0	248	1	0	248	1	0	248	1	0	248	1	0
249	1	1	249	1	0	249	1	2	249	1	1	249	1	0
250	1	0	250	1	0	250	1	1	250	1	0	250	1	0
251	1	0	251	1	0	251	1	2	251	1	0	251	1	0
252	1	0	252	1	1	252	1	1	252	1	1	252	1	1
253	1	0	253	1	0	253	1	0	253	1	1	253	1	1
254	1	0	254	1	0	254	1	1	254	1	1	254	1	0
255	1	0	255	1	0	255	1	0	255	1	0	255	1	0
256	1	1	256	1	0	256	1	0	256	1	0	256	1	0
257	1	1	257	1	0	257	1	1	257	1	0	257	1	0
258	1	0	258	1	0	258	1	0	258	1	0	258	1	0
259	1	0	259	1	0	259	1	1	259	1	0	259	1	0
260	1	1	260	1	0	260	1	0	260	1	0	260	1	0
261	1	0	261	1	0	261	1	1	261	1	0	261	1	0
262	1	0	262	1	0	262	1	0	262	1	0	262	1	0
263	1	1	263	1	0	263	1	0	263	1	0	263	1	1
264	1	0	264	1	0	264	1	0	264	1	0	264	1	0
265	1	0	265	1	0	265	1	0	265	1	0	265	1	0
266	1	0	266	1	0	266	1	1	266	1	0	266	1	0
267	1	1	267	1	0	267	1	0	267	1	0	267	1	0
268	1	0	268	1	0	268	1	0	268	1	1	268	1	0
269	1	1	269	1	0	269	1	4	269	1	1	269	1	0
270	1	0	270	1	0	270	1	2	270	1	1	270	1	0
271	1	0	271	1	0	271	1	2	271	1	1	271	1	0
272	1	0	272	1	0	272	1	0	272	1	1	272	1	0
273	1	0	273	1	0	273	1	0	273	1	0	273	1	0
274	1	0	274	1	0	274	1	1	274	1	0	274	1	0
275	1	0	275	1	0	275	1	4	275	1	0	275	1	0
276	1	1	276	1	0	276	1	0	276	1	0	276	1	0
277	1	0	277	1	0	277	1	1	277	1	1	277	1	0
278	1	0	278	1	0	278	1	0	278	1	1	278	1	0
279	1	1	279	1	1	279	1	0	279	1	1	279	1	1
280	1	0	280	1	0	280	1	1	280	1	1	280	1	0
281	1	0	281	1	0	281	1	1	281	1	0	281	1	0
282	1	0	282	1	0	282	1	0	282	1	0	282	1	1
283	1	0	283	1	1	283	1	1	283	1	0	283	1	0
284	1	0	284	1	0	284	1	0	284	1	0	284	1	0
285	1	0	285	1	0	285	1	0	285	1	0	285	1	0
286	1	0	286	1	0	286	1	0	286	1	1	286	1	0
287	1	0	287	1	0	287	1	0	287	1	0	287	1	0
288	1	0	288	1	0	288	1	2	288	1	0	288	1	0
289	1	0	289	1	0	289	1	0	289	1	0	289	1	0
290	1	0	290	1	0	290	1	1	290	1	0	290	1	0
291	1	0	291	1	0	291	1	1	291	1	0	291	1	0
292	1	0	292	1	0	292	1	0	292	1	1	292	1	0
293	1	1	293	1	0	293	1	1	293	1	0	293	1	1
294	1	1	294	1	0	294	1	1	294	1	1	294	1	0
295	1	0	295	1	1	295	1	0	295	1	1	295	1	0
296	1	0	296	1	0	296	1	2	296	1	1	296	1	0
297	1	0	297	1	1	297	1	1	297	1	1	297	1	0
298	1	0	298	1	0	298	1	0	298	1	2	298	1	0
299	1	0	299	1	0	299	1	0	299	1	1	299	1	0
300	1	0	300	1	0	300	1	0	300	1	0	300	1	1
301	1	0	301	1	0	301	1	0	301	1	1	301	1	0
302	1	0	302	1	0	302	1	0	302	1	0	302	1	0
303	1	1	303	1	0	303	1	1	303	1	2	303	1	0
304	1	0	304	1	0	304	1	0	304	1	1	304	1	0
305	1	0	305	1	0	305	1	0	305	1	0	305	1	1
306	1	0	306	1	0	306	1	0	306	1	0	306	1	1
307	1	0	307	1	0	307	1	0	307	1	1	307	1	1
308	1	0	308	1	0	308	1	0	308	1	0	308	1	0
309	1	0	309	1	0	309	1	0	309	1	0	309	1	0
310	1	0	310	1	0	310	1	1	310	1	1	310	1	0
311	1	0	311	1	2	311	1	0	311	1	0	311	1	0
312	1	0	312	1	0	312	1	0	312	1	0	312	1	1
313	1	0	313	1	0	313	1	1	313	1	1	313	1	0
314	1	2	314	1	0	314	1	0	314	1	0	314	1	0
315	1	0	315	1	0	315	1	0	315	1	0	315	1	0
316	1	2	316	1	0	316	1	1	316	1	0	316	1	0
317	1	0	317	1	1	317	1	1	317	1	0	317	1	0
318	1	0	318	1	0	318	1	0	318	1	0	318	1	0
319	1	0	319	1	0	319	1	0	319	1	2	319	1	0
320	1	0	320	1	0	320	1	0	320	1	2	320	1	1
321	1	1	321	1	0	321	1	0	321	1	0	321	1	0
322	1	1	322	1	0	322	1	2	322	1	0	322	1	0
323	1	0	323	1	0	323	1	0	323	1	0	323	1	0
324	1	0	324	1	0	324	1	1	324	1	4	324	1	1
325	1	2	325	1	1	325	1	3	325	1	0	325	1	0
326	1	0	326	1	1	326	1	0	326	1	0	326	1	0
327	1	0	327	1	0	327	1	0	327	1	0	327	1	0
328	1	0	328	1	0	328	1	0	328	1	1	328	1	0
329	1	0	329	1	0	329	1	0	329	1	0	329	1	0
330	1	1	330	1	0	330	1	0	330	1	1	330	1	1
331	1	0	331	1	0	331	1	2	331	1	1	331	1	0
332	1	0	332	1	0	332	1	0	332	1	1	332	1	0
333	1	0	333	1	0	333	1	0	333	1	1	333	1	0
334	1	0	334	1	0	334	1	1	334	1	0	334	1	0
335	1	0	335	1	0	335	1	1	335	1	4	335	1	0
336	1	0	336	1	0	336	1	1	336	1	0	336	1	1
337	1	0	337	1	0	337	1	0	337	1	1	337	1	0
338	1	0	338	1	0	338	1	0	338	1	0	338	1	0
339	1	0	339	1	0	339	1	0	339	1	2	339	1	0
340	1	0	340	1	0	340	1	0	340	1	0	340	1	0
341	1	0	341	1	0	341	1	0	341	1	1	341	1	1
342	1	0	342	1	0	342	1	0	342	1	0	342	1	1
343	1	0	343	1	0	343	1	0	343	1	2	343	1	0
344	1	0	344	1	0	344	1	0	344	1	0	344	1	0
345	1	1	345	1	0	345	1	3	345	1	0	345	1	0
346	1	0	346	1	0	346	1	2	346	1	1	346	1	0
347	1	0	347	1	0	347	1	0	347	1	0	347	1	0
348	1	0	348	1	0	348	1	0	348	1	1	348	1	0
349	1	0	349	1	1	349	1	1	349	1	1	349	1	0
350	1	0	350	1	0	350	1	0	350	1	0	350	1	0
351	1	0	351	1	0	351	1	0	351	1	1	351	1	0
352	1	0	352	1	0	352	1	1	352	1	1	352	1	0
353	1	0	353	1	0	353	1	3	353	1	1	353	1	1
354	1	1	354	1	0	354	1	1	354	1	0	354	1	0
355	1	0	355	1	0	355	1	0	355	1	0	355	1	1
356	1	1	356	1	1	356	1	1	356	1	1	356	1	2
357	1	0	357	1	0	357	1	2	357	1	0	357	1	0
358	1	0	358	1	0	358	1	0	358	1	1	358	1	0
359	1	0	359	1	0	359	1	0	359	1	0	359	1	0
360	1	0	360	1	0	360	1	0	360	1	0	360	1	0
361	1	0	361	1	0	361	1	0	361	1	0	361	1	1
362	1	0	362	1	0	362	1	1	362	1	3	362	1	0
363	1	0	363	1	0	363	1	0	363	1	0	363	1	0
364	1	0	364	1	0	364	1	1	364	1	0	364	1	1
365	1	0	365	1	0	365	1	0	365	1	0	365	1	0
366	1	0	366	1	0	366	1	1	366	1	0	366	1	0
367	1	0	367	1	0	367	1	1	367	1	0	367	1	0
368	1	1	368	1	0	368	1	0	368	1	1	368	1	0
369	1	0	369	1	1	369	1	1	369	1	0	369	1	0
370	1	0	370	1	0	370	1	0	370	1	0	370	1	1
371	1	0	371	1	0	371	1	0	371	1	0	371	1	0
372	1	0	372	1	0	372	1	1	372	1	0	372	1	0
373	1	0	373	1	0	373	1	1	373	1	1	373	1	0
374	1	0	374	1	0	374	1	0	374	1	0	374	1	0
375	1	0	375	1	0	375	1	0	375	1	0	375	1	0
376	1	0	376	1	0	376	1	1	376	1	1	376	1	0
377	1	0	377	1	0	377	1	3	377	1	0	377	1	0
378	1	0	378	1	0	378	1	1	378	1	0	378	1	0
379	1	0	379	1	1	379	1	0	379	1	0	379	1	0
380	1	0	380	1	0	380	1	1	380	1	1	380	1	1
381	1	0	381	1	0	381	1	0	381	1	0	381	1	2
382	1	0	382	1	0	382	1	0	382	1	3	382	1	0
383	1	0	383	1	0	383	1	0	383	1	0	383	1	0
384	1	0	384	1	0	384	1	1	384	1	1	384	1	0
385	1	0	385	1	0	385	1	0	385	1	0	385	1	0
386	1	0	386	1	0	386	1	0	386	1	0	386	1	0
387	1	0	387	1	0	387	1	0	387	1	0	387	1	0
388	1	0	388	1	0	388	1	0	388	1	2	388	1	1
389	1	1	389	1	0	389	1	2	389	1	2	389	1	1
390	1	1	390	1	0	390	1	2	390	1	1	390	1	0
391	1	0	391	1	0	391	1	0	391	1	0	391	1	0
392	1	0	392	1	0	392	1	0	392	1	0	392	1	0
393	1	1	393	1	0	393	1	0	393	1	1	393	1	0
394	1	0	394	1	0	394	1	0	394	1	0	394	1	0
395	1	0	395	1	0	395	1	1	395	1	1	395	1	0
396	1	0	396	1	0	396	1	0	396	1	0	396	1	0
397	1	0	397	1	0	397	1	0	397	1	0	397	1	0
398	1	0	398	1	0	398	1	1	398	1	0	398	1	0
399	1	0	399	1	0	399	1	0	399	1	2	399	1	0
400	1	0	400	1	0	400	1	0	400	1	0	400	1	0
401	1	0	401	1	0	401	1	2	401	1	1	401	1	1
402	1	1	402	1	0	402	1	1	402	1	1	402	1	0
403	1	0	403	1	0	403	1	1	403	1	2	403	1	0
404	1	0	404	1	0	404	1	0	404	1	1	404	1	0
405	1	1	405	1	1	405	1	0	405	1	0	405	1	0
406	1	1	406	1	0	406	1	1	406	1	1	406	1	1
407	1	0	407	1	0	407	1	0	407	1	0	407	1	0
408	1	0	408	1	0	408	1	0	408	1	2	408	1	0
409	1	0	409	1	0	409	1	0	409	1	0	409	1	1
410	1	1	410	1	0	410	1	1	410	1	1	410	1	0
411	1	0	411	1	0	411	1	0	411	1	0	411	1	1
412	1	2	412	1	0	412	1	0	412	1	0	412	1	1
413	1	0	413	1	0	413	1	1	413	1	1	413	1	0
414	1	1	414	1	0	414	1	0	414	1	1	414	1	0
415	1	2	415	1	0	415	1	1	415	1	1	415	1	2
416	1	1	416	1	0	416	1	0	416	1	2	416	1	0
417	1	0	417	1	0	417	1	0	417	1	1	417	1	0
418	1	0	418	1	0	418	1	0	418	1	2	418	1	0
419	1	0	419	1	0	419	1	0	419	1	0	419	1	0
420	1	2	420	1	1	420	1	1	420	1	2	420	1	0
421	1	1	421	1	0	421	1	2	421	1	0	421	1	1
422	1	3	422	1	0	422	1	0	422	1	1	422	1	1
423	1	1	423	1	0	423	1	1	423	1	2	423	1	0
424	1	1	424	1	0	424	1	0	424	1	0	424	1	0
425	1	0	425	1	0	425	1	1	425	1	1	425	1	0
426	1	0	426	1	0	426	1	0	426	1	1	426	1	0
427	1	1	427	1	0	427	1	1	427	1	1	427	1	1
428	1	1	428	1	0	428	1	1	428	1	4	428	1	0
429	1	0	429	1	0	429	1	1	429	1	0	429	1	0
430	1	1	430	1	0	430	1	1	430	1	3	430	1	0
431	1	0	431	1	0	431	1	0	431	1	0	431	1	0
432	1	0	432	1	0	432	1	0	432	1	0	432	1	0
433	1	1	433	1	0	433	1	0	433	1	1	433	1	0
434	1	0	434	1	0	434	1	1	434	1	1	434	1	0
435	1	0	435	1	0	435	1	4	435	1	1	435	1	0
436	1	0	436	1	0	436	1	0	436	1	0	436	1	0
437	1	4	437	1	0	437	1	2	437	1	1	437	1	0
438	1	0	438	1	0	438	1	0	438	1	2	438	1	0
439	1	0	439	1	0	439	1	0	439	1	0	439	1	0
440	1	0	440	1	0	440	1	0	440	1	0	440	1	0
441	1	0	441	1	0	441	1	0	441	1	0	441	1	0
442	1	0	442	1	0	442	1	0	442	1	0	442	1	0
443	1	0	443	1	0	443	1	0	443	1	0	443	1	0
444	1	1	444	1	0	444	1	1	444	1	1	444	1	0
445	1	2	445	1	0	445	1	1	445	1	0	445	1	0
446	1	1	446	1	0	446	1	0	446	1	0	446	1	0
447	1	0	447	1	0	447	1	1	447	1	0	447	1	0
448	1	0	448	1	0	448	1	0	448	1	0	448	1	0
449	1	0	449	1	0	449	1	1	449	1	1	449	1	1
450	1	0	450	1	0	450	1	0	450	1	0	450	1	0
451	1	1	451	1	0	451	1	1	451	1	4	451	1	1
452	1	3	452	1	1	452	1	2	452	1	0	452	1	0
453	1	0	453	1	0	453	1	1	453	1	0	453	1	0
454	1	0	454	1	0	454	1	1	454	1	2	454	1	0
455	1	0	455	1	0	455	1	1	455	1	0	455	1	0
456	1	0	456	1	0	456	1	0	456	1	1	456	1	0
457	1	1	457	1	0	457	1	0	457	1	0	457	1	0
458	1	1	458	1	0	458	1	2	458	1	0	458	1	0
459	1	0	459	1	0	459	1	0	459	1	0	459	1	0
460	1	1	460	1	0	460	1	1	460	1	1	460	1	0
461	1	0	461	1	0	461	1	0	461	1	0	461	1	0
462	1	0	462	1	0	462	1	1	462	1	1	462	1	0
463	1	0	463	1	0	463	1	0	463	1	1	463	1	0
464	1	1	464	1	0	464	1	0	464	1	2	464	1	0
465	1	0	465	1	0	465	1	1	465	1	0	465	1	0
466	1	0	466	1	0	466	1	0	466	1	2	466	1	0
467	1	1	467	1	0	467	1	1	467	1	0	467	1	0
468	1	0	468	1	0	468	1	1	468	1	2	468	1	0
469	1	0	469	1	0	469	1	0	469	1	1	469	1	0
470	1	0	470	1	0	470	1	2	470	1	2	470	1	0
471	1	1	471	1	0	471	1	2	471	1	0	471	1	0
472	1	1	472	1	0	472	1	0	472	1	0	472	1	2
473	1	1	473	1	0	473	1	0	473	1	1	473	1	0
474	1	0	474	1	0	474	1	0	474	1	0	474	1	0
475	1	1	475	1	0	475	1	3	475	1	1	475	1	1
476	1	1	476	1	1	476	1	0	476	1	3	476	1	1
477	1	0	477	1	0	477	1	0	477	1	0	477	1	0
478	1	0	478	1	0	478	1	0	478	1	0	478	1	0
479	1	1	479	1	0	479	1	0	479	1	0	479	1	0
480	1	0	480	1	0	480	1	0	480	1	0	480	1	1
481	1	1	481	1	1	481	1	0	481	1	0	481	1	0
482	1	0	482	1	0	482	1	0	482	1	0	482	1	0
483	1	0	483	1	0	483	1	2	483	1	1	483	1	0
484	1	0	484	1	0	484	1	0	484	1	0	484	1	0
485	1	2	485	1	0	485	1	0	485	1	0	485	1	0
486	1	0	486	1	0	486	1	1	486	1	2	486	1	0
487	1	1	487	1	0	487	1	1	487	1	0	487	1	0
488	1	0	488	1	0	488	1	1	488	1	0	488	1	0
489	1	2	489	1	0	489	1	2	489	1	0	489	1	0
490	1	1	490	1	0	490	1	0	490	1	0	490	1	0
491	1	0	491	1	0	491	1	0	491	1	0	491	1	0
492	1	0	492	1	0	492	1	1	492	1	0	492	1	0
493	1	0	493	1	0	493	1	1	493	1	0	493	1	0
494	1	0	494	1	0	494	1	1	494	1	0	494	1	0
495	1	0	495	1	0	495	1	0	495	1	0	495	1	0
496	1	2	496	1	0	496	1	1	496	1	3	496	1	1
497	1	0	497	1	0	497	1	0	497	1	0	497	1	0
498	1	0	498	1	0	498	1	0	498	1	0	498	1	1
499	1	1	499	1	0	499	1	2	499	1	1	499	1	0
500	1	0	500	1	0	500	1	2	500	1	1	500	1	0
501	1	0	501	1	0	501	1	0	501	1	0	501	1	0
502	1	0	502	1	0	502	1	1	502	1	0	502	1	1
503	1	1	503	1	0	503	1	0	503	1	0	503	1	0
504	1	2	504	1	0	504	1	2	504	1	3	504	1	0
505	1	0	505	1	0	505	1	0	505	1	0	505	1	0
506	1	0	506	1	0	506	1	0	506	1	0	506	1	0
507	1	0	507	1	0	507	1	0	507	1	1	507	1	0
508	1	1	508	1	1	508	1	0	508	1	0	508	1	0
509	1	0	509	1	1	509	1	1	509	1	0	509	1	0
510	1	2	510	1	0	510	1	0	510	1	0	510	1	0
511	1	0	511	1	0	511	1	0	511	1	1	511	1	0
0	2	2	0	2	0	0	2	0	0	2	1	0	2	2
1	2	0	1	2	0	1	2	2	1	2	0	1	2	0
2	2	0	2	2	0	2	2	1	2	2	1	2	2	0
3	2	0	3	2	0	3	2	1	3	2	1	3	2	0
4	2	3	4	2	0	4	2	2	4	2	0	4	2	0
5	2	1	5	2	0	5	2	1	5	2	1	5	2	0
6	2	1	6	2	0	6	2	1	6	2	1	6	2	1
7	2	1	7	2	0	7	2	0	7	2	2	7	2	0
8	2	1	8	2	0	8	2	1	8	2	0	8	2	0
9	2	2	9	2	0	9	2	1	9	2	1	9	2	0
10	2	0	10	2	0	10	2	0	10	2	0	10	2	0
11	2	2	11	2	0	11	2	2	11	2	1	11	2	0
12	2	0	12	2	0	12	2	1	12	2	0	12	2	0
13	2	0	13	2	0	13	2	0	13	2	1	13	2	0
14	2	2	14	2	0	14	2	0	14	2	0	14	2	0
15	2	1	15	2	0	15	2	1	15	2	2	15	2	0
16	2	3	16	2	0	16	2	2	16	2	2	16	2	1
17	2	2	17	2	0	17	2	0	17	2	0	17	2	0
18	2	0	18	2	0	18	2	0	18	2	0	18	2	0
19	2	1	19	2	0	19	2	2	19	2	1	19	2	0
20	2	0	20	2	0	20	2	0	20	2	0	20	2	0
21	2	2	21	2	0	21	2	2	21	2	2	21	2	1
22	2	1	22	2	0	22	2	1	22	2	0	22	2	1
23	2	0	23	2	0	23	2	0	23	2	0	23	2	0
24	2	0	24	2	0	24	2	0	24	2	0	24	2	1
25	2	1	25	2	0	25	2	0	25	2	1	25	2	0
26	2	0	26	2	0	26	2	1	26	2	2	26	2	0
27	2	0	27	2	0	27	2	0	27	2	0	27	2	0
28	2	1	28	2	0	28	2	1	28	2	1	28	2	2
29	2	2	29	2	0	29	2	3	29	2	0	29	2	1
30	2	0	30	2	0	30	2	0	30	2	0	30	2	0
31	2	1	31	2	0	31	2	0	31	2	0	31	2	0
32	2	1	32	2	0	32	2	2	32	2	0	32	2	0
33	2	0	33	2	0	33	2	0	33	2	0	33	2	0
34	2	0	34	2	0	34	2	1	34	2	0	34	2	0
35	2	0	35	2	0	35	2	0	35	2	1	35	2	0
36	2	0	36	2	0	36	2	0	36	2	1	36	2	0
37	2	1	37	2	0	37	2	1	37	2	1	37	2	0
38	2	0	38	2	0	38	2	0	38	2	1	38	2	0
39	2	0	39	2	0	39	2	2	39	2	1	39	2	0
40	2	0	40	2	0	40	2	0	40	2	0	40	2	0
41	2	0	41	2	0	41	2	2	41	2	0	41	2	0
42	2	0	42	2	2	42	2	0	42	2	3	42	2	0
43	2	1	43	2	0	43	2	2	43	2	0	43	2	1
44	2	1	44	2	0	44	2	2	44	2	0	44	2	3
45	2	0	45	2	0	45	2	0	45	2	0	45	2	0
46	2	1	46	2	0	46	2	1	46	2	0	46	2	1
47	2	0	47	2	0	47	2	1	47	2	1	47	2	0
48	2	0	48	2	0	48	2	1	48	2	0	48	2	0
49	2	0	49	2	0	49	2	1	49	2	0	49	2	0
50	2	0	50	2	0	50	2	0	50	2	0	50	2	0
51	2	0	51	2	0	51	2	0	51	2	1	51	2	0
52	2	4	52	2	0	52	2	2	52	2	0	52	2	0
53	2	0	53	2	0	53	2	2	53	2	0	53	2	0
54	2	0	54	2	1	54	2	2	54	2	0	54	2	0
55	2	1	55	2	0	55	2	0	55	2	2	55	2	1
56	2	0	56	2	0	56	2	0	56	2	0	56	2	0
57	2	1	57	2	0	57	2	1	57	2	2	57	2	0
58	2	2	58	2	1	58	2	0	58	2	2	58	2	0
59	2	1	59	2	0	59	2	0	59	2	0	59	2	0
60	2	1	60	2	0	60	2	1	60	2	0	60	2	0
61	2	1	61	2	0	61	2	2	61	2	1	61	2	0
62	2	0	62	2	0	62	2	0	62	2	0	62	2	0
63	2	1	63	2	0	63	2	0	63	2	0	63	2	0
64	2	0	64	2	1	64	2	0	64	2	0	64	2	1
65	2	0	65	2	0	65	2	0	65	2	1	65	2	0
66	2	0	66	2	0	66	2	0	66	2	0	66	2	0
67	2	0	67	2	0	67	2	2	67	2	0	67	2	0
68	2	1	68	2	0	68	2	0	68	2	1	68	2	0
69	2	0	69	2	0	69	2	1	69	2	0	69	2	0
70	2	0	70	2	0	70	2	0	70	2	0	70	2	0
71	2	0	71	2	0	71	2	0	71	2	0	71	2	0
72	2	3	72	2	1	72	2	1	72	2	0	72	2	0
73	2	0	73	2	0	73	2	0	73	2	0	73	2	0
74	2	0	74	2	0	74	2	0	74	2	0	74	2	0
75	2	0	75	2	0	75	2	0	75	2	0	75	2	0
76	2	2	76	2	1	76	2	1	76	2	3	76	2	0
77	2	0	77	2	0	77	2	0	77	2	0	77	2	0
78	2	1	78	2	0	78	2	3	78	2	1	78	2	0
79	2	0	79	2	0	79	2	2	79	2	0	79	2	0
80	2	0	80	2	2	80	2	1	80	2	2	80	2	0
81	2	0	81	2	0	81	2	0	81	2	0	81	2	0
82	2	1	82	2	0	82	2	2	82	2	0	82	2	0
83	2	0	83	2	0	83	2	0	83	2	0	83	2	0
84	2	1	84	2	0	84	2	1	84	2	1	84	2	0
85	2	1	85	2	0	85	2	1	85	2	0	85	2	0
86	2	1	86	2	0	86	2	0	86	2	1	86	2	0
87	2	0	87	2	0	87	2	1	87	2	0	87	2	0
88	2	1	88	2	0	88	2	0	88	2	0	88	2	0
89	2	0	89	2	0	89	2	0	89	2	0	89	2	0
90	2	0	90	2	0	90	2	4	90	2	1	90	2	0
91	2	0	91	2	0	91	2	0	91	2	0	91	2	0
92	2	0	92	2	0	92	2	3	92	2	2	92	2	0
93	2	2	93	2	0	93	2	1	93	2	1	93	2	1
94	2	0	94	2	0	94	2	0	94	2	0	94	2	0
95	2	0	95	2	0	95	2	1	95	2	0	95	2	0
96	2	0	96	2	0	96	2	1	96	2	0	96	2	0
97	2	0	97	2	0	97	2	1	97	2	1	97	2	0
98	2	0	98	2	0	98	2	0	98	2	0	98	2	0
99	2	0	99	2	0	99	2	0	99	2	0	99	2	0
100	2	0	100	2	0	100	2	0	100	2	0	100	2	0
101	2	0	101	2	0	101	2	0	101	2	0	101	2	1
102	2	0	102	2	0	102	2	1	102	2	0	102	2	0
103	2	1	103	2	0	103	2	0	103	2	0	103	2	1
104	2	0	104	2	0	104	2	0	104	2	0	104	2	0
105	2	0	105	2	0	105	2	1	105	2	0	105	2	1
106	2	0	106	2	0	106	2	0	106	2	0	106	2	0
107	2	0	107	2	0	107	2	1	107	2	1	107	2	1
108	2	0	108	2	1	108	2	0	108	2	1	108	2	0
109	2	1	109	2	0	109	2	1	109	2	0	109	2	0
110	2	0	110	2	0	110	2	1	110	2	1	110	2	0
111	2	2	111	2	1	111	2	1	111	2	1	111	2	0
112	2	0	112	2	0	112	2	0	112	2	0	112	2	0
113	2	0	113	2	0	113	2	0	113	2	0	113	2	0
114	2	0	114	2	0	114	2	0	114	2	0	114	2	0
115	2	0	115	2	0	115	2	0	115	2	1	115	2	0
116	2	2	116	2	0	116	2	2	116	2	0	116	2	1
117	2	0	117	2	0	117	2	0	117	2	0	117	2	0
118	2	2	118	2	0	118	2	0	118	2	0	118	2	0
119	2	2	119	2	0	119	2	2	119	2	0	119	2	0
120	2	0	120	2	0	120	2	2	120	2	0	120	2	2
121	2	1	121	2	0	121	2	2	121	2	0	121	2	1
122	2	1	122	2	0	122	2	0	122	2	0	122	2	0
123	2	0	123	2	0	123	2	0	123	2	0	123	2	0
124	2	0	124	2	0	124	2	0	124	2	0	124	2	0
125	2	1	125	2	1	125	2	0	125	2	1	125	2	0
126	2	1	126	2	0	126	2	2	126	2	0	126	2	0
127	2	1	127	2	0	127	2	0	127	2	0	127	2	1
128	2	1	128	2	0	128	2	0	128	2	2	128	2	1
129	2	0	129	2	0	129	2	1	129	2	1	129	2	0
130	2	2	130	2	1	130	2	1	130	2	0	130	2	0
131	2	0	131	2	0	131	2	3	131	2	0	131	2	1
132	2	0	132	2	0	132	2	0	132	2	0	132	2	0
133	2	0	133	2	0	133	2	0	133	2	0	133	2	0
134	2	0	134	2	0	134	2	0	134	2	0	134	2	0
135	2	0	135	2	0	135	2	0	135	2	0	135	2	0
136	2	1	136	2	0	136	2	0	136	2	0	136	2	0
137	2	1	137	2	0	137	2	0	137	2	0	137	2	1
138	2	0	138	2	0	138	2	0	138	2	2	138	2	0
139	2	0	139	2	0	139	2	1	139	2	1	139	2	0
140	2	2	140	2	0	140	2	0	140	2	2	140	2	0
141	2	0	141	2	0	141	2	0	141	2	0	141	2	0
142	2	0	142	2	0	142	2	0	142	2	0	142	2	0
143	2	0	143	2	0	143	2	0	143	2	0	143	2	0
144	2	1	144	2	0	144	2	0	144	2	1	144	2	0
145	2	0	145	2	0	145	2	0	145	2	0	145	2	1
146	2	0	146	2	0	146	2	0	146	2	0	146	2	0
147	2	0	147	2	0	147	2	0	147	2	0	147	2	0
148	2	0	148	2	0	148	2	0	148	2	1	148	2	0
149	2	0	149	2	0	149	2	2	149	2	2	149	2	0
150	2	0	150	2	0	150	2	1	150	2	1	150	2	0
151	2	0	151	2	0	151	2	0	151	2	0	151	2	0
152	2	0	152	2	1	152	2	0	152	2	0	152	2	1
153	2	0	153	2	0	153	2	0	153	2	0	153	2	0
154	2	0	154	2	0	154	2	0	154	2	0	154	2	0
155	2	1	155	2	0	155	2	0	155	2	0	155	2	0
156	2	0	156	2	0	156	2	0	156	2	0	156	2	0
157	2	0	157	2	0	157	2	1	157	2	0	157	2	0
158	2	1	158	2	0	158	2	0	158	2	0	158	2	0
159	2	1	159	2	0	159	2	0	159	2	1	159	2	0
160	2	0	160	2	0	160	2	0	160	2	1	160	2	0
161	2	0	161	2	0	161	2	1	161	2	1	161	2	2
162	2	0	162	2	0	162	2	0	162	2	0	162	2	0
163	2	0	163	2	0	163	2	0	163	2	1	163	2	0
164	2	0	164	2	0	164	2	0	164	2	0	164	2	0
165	2	2	165	2	0	165	2	2	165	2	1	165	2	1
166	2	0	166	2	0	166	2	1	166	2	0	166	2	0
167	2	0	167	2	0	167	2	2	167	2	0	167	2	2
168	2	1	168	2	0	168	2	1	168	2	0	168	2	0
169	2	0	169	2	0	169	2	0	169	2	0	169	2	0
170	2	0	170	2	0	170	2	0	170	2	0	170	2	0
171	2	0	171	2	0	171	2	0	171	2	0	171	2	0
172	2	0	172	2	0	172	2	0	172	2	0	172	2	0
173	2	2	173	2	0	173	2	0	173	2	0	173	2	0
174	2	1	174	2	0	174	2	3	174	2	2	174	2	0
175	2	0	175	2	0	175	2	0	175	2	0	175	2	0
176	2	1	176	2	1	176	2	5	176	2	1	176	2	0
177	2	1	177	2	0	177	2	0	177	2	0	177	2	0
178	2	0	178	2	0	178	2	0	178	2	0	178	2	1
179	2	0	179	2	0	179	2	1	179	2	0	179	2	0
180	2	1	180	2	0	180	2	3	180	2	0	180	2	1
181	2	0	181	2	0	181	2	0	181	2	0	181	2	0
182	2	0	182	2	0	182	2	0	182	2	0	182	2	1
183	2	0	183	2	0	183	2	0	183	2	0	183	2	0
184	2	0	184	2	0	184	2	0	184	2	0	184	2	1
185	2	0	185	2	0	185	2	0	185	2	0	185	2	0
186	2	1	186	2	0	186	2	1	186	2	0	186	2	0
187	2	0	187	2	0	187	2	0	187	2	0	187	2	0
188	2	0	188	2	0	188	2	1	188	2	0	188	2	1
189	2	0	189	2	0	189	2	0	189	2	0	189	2	0
190	2	0	190	2	0	190	2	0	190	2	0	190	2	0
191	2	0	191	2	0	191	2	1	191	2	0	191	2	0
192	2	0	192	2	0	192	2	0	192	2	0	192	2	0
193	2	0	193	2	0	193	2	1	193	2	1	193	2	0
194	2	0	194	2	0	194	2	0	194	2	0	194	2	0
195	2	1	195	2	0	195	2	0	195	2	0	195	2	0
196	2	0	196	2	0	196	2	0	196	2	0	196	2	0
197	2	1	197	2	1	197	2	1	197	2	0	197	2	0
198	2	0	198	2	0	198	2	0	198	2	0	198	2	0
199	2	1	199	2	0	199	2	1	199	2	1	199	2	0
200	2	1	200	2	1	200	2	1	200	2	1	200	2	0
201	2	0	201	2	0	201	2	0	201	2	1	201	2	0
202	2	1	202	2	0	202	2	1	202	2	1	202	2	0
203	2	0	203	2	0	203	2	0	203	2	0	203	2	0
204	2	0	204	2	0	204	2	1	204	2	0	204	2	0
205	2	0	205	2	0	205	2	1	205	2	0	205	2	1
206	2	0	206	2	0	206	2	0	206	2	0	206	2	0
207	2	0	207	2	0	207	2	2	207	2	0	207	2	0
208	2	0	208	2	0	208	2	2	208	2	0	208	2	1
209	2	0	209	2	0	209	2	1	209	2	0	209	2	0
210	2	0	210	2	0	210	2	1	210	2	0	210	2	0
211	2	1	211	2	0	211	2	1	211	2	0	211	2	0
212	2	0	212	2	0	212	2	0	212	2	0	212	2	0
213	2	0	213	2	1	213	2	1	213	2	0	213	2	0
214	2	0	214	2	0	214	2	0	214	2	2	214	2	0
215	2	0	215	2	0	215	2	1	215	2	1	215	2	0
216	2	0	216	2	0	216	2	3	216	2	2	216	2	2
217	2	1	217	2	0	217	2	1	217	2	0	217	2	0
218	2	0	218	2	0	218	2	0	218	2	0	218	2	0
219	2	0	219	2	0	219	2	0	219	2	0	219	2	0
220	2	0	220	2	0	220	2	2	220	2	1	220	2	0
221	2	0	221	2	1	221	2	1	221	2	0	221	2	0
222	2	0	222	2	0	222	2	0	222	2	3	222	2	0
223	2	1	223	2	2	223	2	2	223	2	2	223	2	1
224	2	0	224	2	0	224	2	0	224	2	1	224	2	0
225	2	0	225	2	0	225	2	0	225	2	0	225	2	0
226	2	0	226	2	0	226	2	0	226	2	0	226	2	0
227	2	1	227	2	0	227	2	0	227	2	3	227	2	0
228	2	0	228	2	0	228	2	0	228	2	0	228	2	0
229	2	0	229	2	0	229	2	0	229	2	0	229	2	0
230	2	0	230	2	0	230	2	0	230	2	0	230	2	0
231	2	0	231	2	0	231	2	2	231	2	1	231	2	0
232	2	0	232	2	0	232	2	2	232	2	0	232	2	0
233	2	0	233	2	0	233	2	2	233	2	0	233	2	0
234	2	0	234	2	0	234	2	0	234	2	0	234	2	1
235	2	0	235	2	1	235	2	2	235	2	0	235	2	0
236	2	0	236	2	0	236	2	0	236	2	1	236	2	0
237	2	0	237	2	1	237	2	3	237	2	0	237	2	1
238	2	2	238	2	0	238	2	0	238	2	0	238	2	0
239	2	1	239	2	0	239	2	1	239	2	0	239	2	2
240	2	0	240	2	0	240	2	0	240	2	0	240	2	1
241	2	1	241	2	0	241	2	0	241	2	0	241	2	0
242	2	1	242	2	0	242	2	0	242	2	0	242	2	0
243	2	1	243	2	0	243	2	4	243	2	0	243	2	0
244	2	0	244	2	0	244	2	0	244	2	0	244	2	0
245	2	0	245	2	0	245	2	0	245	2	1	245	2	1
246	2	0	246	2	0	246	2	0	246	2	0	246	2	0
247	2	0	247	2	0	247	2	3	247	2	1	247	2	1
248	2	0	248	2	0	248	2	0	248	2	0	248	2	0
249	2	0	249	2	0	249	2	0	249	2	1	249	2	0
250	2	0	250	2	0	250	2	1	250	2	0	250	2	0
251	2	1	251	2	0	251	2	0	251	2	0	251	2	0
252	2	1	252	2	0	252	2	1	252	2	0	252	2	0
253	2	1	253	2	0	253	2	0	253	2	0	253	2	0
254	2	0	254	2	0	254	2	0	254	2	0	254	2	0
255	2	0	255	2	0	255	2	0	255	2	1	255	2	0
256	2	0	256	2	0	256	2	2	256	2	2	256	2	1
257	2	0	257	2	0	257	2	0	257	2	1	257	2	1
258	2	0	258	2	0	258	2	0	258	2	0	258	2	0
259	2	0	259	2	0	259	2	1	259	2	1	259	2	0
260	2	0	260	2	0	260	2	3	260	2	3	260	2	0
261	2	1	261	2	0	261	2	0	261	2	0	261	2	0
262	2	0	262	2	0	262	2	3	262	2	2	262	2	2
263	2	2	263	2	0	263	2	0	263	2	2	263	2	0
264	2	0	264	2	0	264	2	0	264	2	0	264	2	0
265	2	0	265	2	0	265	2	3	265	2	3	265	2	1
266	2	0	266	2	0	266	2	0	266	2	0	266	2	0
267	2	1	267	2	0	267	2	3	267	2	1	267	2	3
268	2	0	268	2	1	268	2	1	268	2	0	268	2	1
269	2	1	269	2	0	269	2	0	269	2	2	269	2	0
270	2	0	270	2	0	270	2	2	270	2	0	270	2	0
271	2	0	271	2	0	271	2	0	271	2	0	271	2	0
272	2	0	272	2	0	272	2	0	272	2	0	272	2	0
273	2	0	273	2	0	273	2	0	273	2	0	273	2	0
274	2	0	274	2	1	274	2	0	274	2	1	274	2	1
275	2	0	275	2	0	275	2	0	275	2	1	275	2	0
276	2	0	276	2	1	276	2	1	276	2	0	276	2	0
277	2	0	277	2	1	277	2	0	277	2	1	277	2	0
278	2	0	278	2	0	278	2	0	278	2	1	278	2	1
279	2	0	279	2	0	279	2	2	279	2	1	279	2	0
280	2	0	280	2	0	280	2	0	280	2	0	280	2	0
281	2	1	281	2	2	281	2	1	281	2	1	281	2	1
282	2	1	282	2	0	282	2	2	282	2	1	282	2	0
283	2	0	283	2	0	283	2	2	283	2	1	283	2	0
284	2	0	284	2	0	284	2	0	284	2	1	284	2	1
285	2	1	285	2	1	285	2	1	285	2	1	285	2	0
286	2	0	286	2	0	286	2	0	286	2	1	286	2	0
287	2	0	287	2	0	287	2	0	287	2	0	287	2	1
288	2	0	288	2	0	288	2	0	288	2	1	288	2	0
289	2	0	289	2	0	289	2	0	289	2	2	289	2	1
290	2	1	290	2	0	290	2	0	290	2	0	290	2	1
291	2	0	291	2	0	291	2	0	291	2	1	291	2	0
292	2	0	292	2	0	292	2	2	292	2	1	292	2	0
293	2	0	293	2	0	293	2	0	293	2	0	293	2	0
294	2	1	294	2	0	294	2	0	294	2	0	294	2	1
295	2	1	295	2	1	295	2	0	295	2	2	295	2	0
296	2	0	296	2	0	296	2	1	296	2	1	296	2	1
297	2	0	297	2	0	297	2	0	297	2	0	297	2	0
298	2	0	298	2	0	298	2	0	298	2	0	298	2	0
299	2	1	299	2	0	299	2	0	299	2	0	299	2	0
300	2	0	300	2	0	300	2	1	300	2	0	300	2	0
301	2	0	301	2	0	301	2	3	301	2	2	301	2	0
302	2	1	302	2	0	302	2	0	302	2	0	302	2	0
303	2	0	303	2	0	303	2	0	303	2	0	303	2	0
304	2	0	304	2	0	304	2	3	304	2	1	304	2	0
305	2	0	305	2	0	305	2	0	305	2	1	305	2	0
306	2	0	306	2	0	306	2	0	306	2	0	306	2	0
307	2	0	307	2	0	307	2	1	307	2	1	307	2	0
308	2	1	308	2	0	308	2	0	308	2	0	308	2	0
309	2	1	309	2	0	309	2	0	309	2	0	309	2	1
310	2	0	310	2	0	310	2	0	310	2	0	310	2	0
311	2	0	311	2	0	311	2	0	311	2	0	311	2	0
312	2	0	312	2	0	312	2	0	312	2	1	312	2	0
313	2	0	313	2	0	313	2	1	313	2	1	313	2	1
314	2	1	314	2	0	314	2	1	314	2	1	314	2	0
315	2	0	315	2	0	315	2	1	315	2	1	315	2	0
316	2	1	316	2	0	316	2	2	316	2	1	316	2	0
317	2	0	317	2	0	317	2	0	317	2	1	317	2	0
318	2	0	318	2	0	318	2	1	318	2	1	318	2	0
319	2	0	319	2	0	319	2	0	319	2	0	319	2	0
320	2	1	320	2	0	320	2	1	320	2	1	320	2	0
321	2	0	321	2	0	321	2	0	321	2	0	321	2	0
322	2	0	322	2	0	322	2	0	322	2	1	322	2	0
323	2	4	323	2	0	323	2	2	323	2	1	323	2	0
324	2	0	324	2	0	324	2	0	324	2	1	324	2	0
325	2	0	325	2	0	325	2	1	325	2	0	325	2	0
326	2	0	326	2	0	326	2	0	326	2	0	326	2	0
327	2	0	327	2	0	327	2	2	327	2	3	327	2	0
328	2	0	328	2	1	328	2	4	328	2	1	328	2	0
329	2	0	329	2	0	329	2	0	329	2	0	329	2	0
330	2	0	330	2	0	330	2	1	330	2	0	330	2	0
331	2	1	331	2	0	331	2	1	331	2	2	331	2	1
332	2	0	332	2	0	332	2	1	332	2	1	332	2	0
333	2	6	333	2	0	333	2	1	333	2	1	333	2	1
334	2	0	334	2	0	334	2	0	334	2	0	334	2	0
335	2	1	335	2	0	335	2	1	335	2	3	335	2	0
336	2	0	336	2	0	336	2	0	336	2	0	336	2	0
337	2	1	337	2	0	337	2	1	337	2	2	337	2	0
338	2	0	338	2	0	338	2	0	338	2	0	338	2	0
339	2	3	339	2	0	339	2	1	339	2	0	339	2	0
340	2	1	340	2	0	340	2	0	340	2	1	340	2	0
341	2	0	341	2	0	341	2	3	341	2	1	341	2	0
342	2	0	342	2	0	342	2	1	342	2	0	342	2	1
343	2	2	343	2	0	343	2	1	343	2	2	343	2	0
344	2	0	344	2	0	344	2	0	344	2	1	344	2	0
345	2	0	345	2	0	345	2	1	345	2	0	345	2	0
346	2	0	346	2	0	346	2	4	346	2	0	346	2	0
347	2	0	347	2	0	347	2	0	347	2	1	347	2	1
348	2	0	348	2	0	348	2	0	348	2	0	348	2	0
349	2	0	349	2	1	349	2	1	349	2	1	349	2	0
350	2	0	350	2	0	350	2	0	350	2	0	350	2	0
351	2	0	351	2	0	351	2	0	351	2	0	351	2	0
352	2	1	352	2	0	352	2	0	352	2	0	352	2	0
353	2	0	353	2	0	353	2	0	353	2	1	353	2	0
354	2	0	354	2	0	354	2	0	354	2	0	354	2	0
355	2	0	355	2	0	355	2	1	355	2	1	355	2	0
356	2	1	356	2	0	356	2	1	356	2	1	356	2	0
357	2	0	357	2	1	357	2	0	357	2	0	357	2	0
358	2	0	358	2	0	358	2	0	358	2	0	358	2	0
359	2	0	359	2	0	359	2	1	359	2	2	359	2	0
360	2	0	360	2	0	360	2	0	360	2	0	360	2	0
361	2	0	361	2	0	361	2	0	361	2	0	361	2	0
362	2	0	362	2	0	362	2	2	362	2	0	362	2	0
363	2	1	363	2	0	363	2	0	363	2	1	363	2	0
364	2	1	364	2	0	364	2	1	364	2	1	364	2	0
365	2	0	365	2	0	365	2	1	365	2	1	365	2	0
366	2	0	366	2	0	366	2	0	366	2	0	366	2	0
367	2	0	367	2	0	367	2	0	367	2	1	367	2	0
368	2	1	368	2	0	368	2	5	368	2	1	368	2	0
369	2	1	369	2	0	369	2	0	369	2	0	369	2	0
370	2	0	370	2	0	370	2	1	370	2	0	370	2	0
371	2	0	371	2	0	371	2	0	371	2	0	371	2	0
372	2	0	372	2	0	372	2	0	372	2	1	372	2	0
373	2	0	373	2	0	373	2	0	373	2	0	373	2	0
374	2	0	374	2	0	374	2	2	374	2	1	374	2	0
375	2	1	375	2	0	375	2	2	375	2	0	375	2	1
376	2	0	376	2	0	376	2	1	376	2	0	376	2	0
377	2	1	377	2	0	377	2	1	377	2	0	377	2	1
378	2	0	378	2	0	378	2	1	378	2	2	378	2	0
379	2	2	379	2	1	379	2	3	379	2	0	379	2	0
380	2	0	380	2	0	380	2	0	380	2	1	380	2	0
381	2	2	381	2	0	381	2	0	381	2	2	381	2	1
382	2	0	382	2	0	382	2	2	382	2	1	382	2	1
383	2	0	383	2	0	383	2	0	383	2	0	383	2	0
384	2	1	384	2	0	384	2	1	384	2	2	384	2	0
385	2	0	385	2	0	385	2	0	385	2	1	385	2	0
386	2	1	386	2	0	386	2	1	386	2	0	386	2	0
387	2	2	387	2	0	387	2	1	387	2	3	387	2	1
388	2	0	388	2	0	388	2	2	388	2	1	388	2	0
389	2	1	389	2	0	389	2	1	389	2	1	389	2	0
390	2	0	390	2	0	390	2	0	390	2	1	390	2	0
391	2	0	391	2	0	391	2	1	391	2	0	391	2	0
392	2	0	392	2	0	392	2	0	392	2	1	392	2	0
393	2	0	393	2	0	393	2	0	393	2	1	393	2	0
394	2	0	394	2	0	394	2	0	394	2	0	394	2	1
395	2	2	395	2	0	395	2	5	395	2	0	395	2	2
396	2	1	396	2	0	396	2	0	396	2	2	396	2	1
397	2	0	397	2	0	397	2	2	397	2	0	397	2	1
398	2	1	398	2	0	398	2	0	398	2	0	398	2	0
399	2	0	399	2	0	399	2	0	399	2	0	399	2	0
400	2	1	400	2	0	400	2	1	400	2	1	400	2	0
401	2	0	401	2	0	401	2	0	401	2	1	401	2	0
402	2	1	402	2	0	402	2	1	402	2	0	402	2	0
403	2	2	403	2	0	403	2	3	403	2	6	403	2	0
404	2	0	404	2	0	404	2	3	404	2	1	404	2	0
405	2	0	405	2	0	405	2	0	405	2	1	405	2	0
406	2	0	406	2	0	406	2	0	406	2	1	406	2	0
407	2	0	407	2	0	407	2	0	407	2	0	407	2	1
408	2	1	408	2	0	408	2	1	408	2	0	408	2	0
409	2	1	409	2	0	409	2	2	409	2	0	409	2	1
410	2	3	410	2	0	410	2	0	410	2	2	410	2	1
411	2	3	411	2	0	411	2	1	411	2	2	411	2	1
412	2	1	412	2	0	412	2	1	412	2	2	412	2	1
413	2	3	413	2	0	413	2	0	413	2	2	413	2	1
414	2	0	414	2	0	414	2	1	414	2	3	414	2	0
415	2	1	415	2	0	415	2	0	415	2	1	415	2	0
416	2	1	416	2	0	416	2	0	416	2	1	416	2	0
417	2	1	417	2	0	417	2	0	417	2	0	417	2	0
418	2	0	418	2	0	418	2	2	418	2	0	418	2	0
419	2	0	419	2	0	419	2	0	419	2	0	419	2	0
420	2	0	420	2	0	420	2	1	420	2	0	420	2	0
421	2	3	421	2	0	421	2	0	421	2	1	421	2	0
422	2	0	422	2	0	422	2	0	422	2	0	422	2	2
423	2	0	423	2	0	423	2	2	423	2	4	423	2	0
424	2	3	424	2	0	424	2	1	424	2	2	424	2	0
425	2	1	425	2	0	425	2	0	425	2	3	425	2	1
426	2	2	426	2	0	426	2	2	426	2	0	426	2	0
427	2	0	427	2	0	427	2	1	427	2	0	427	2	0
428	2	0	428	2	0	428	2	1	428	2	1	428	2	0
429	2	1	429	2	0	429	2	0	429	2	0	429	2	0
430	2	0	430	2	0	430	2	0	430	2	2	430	2	2
431	2	0	431	2	0	431	2	0	431	2	0	431	2	0
432	2	1	432	2	0	432	2	1	432	2	0	432	2	1
433	2	0	433	2	0	433	2	0	433	2	1	433	2	0
434	2	0	434	2	0	434	2	0	434	2	1	434	2	0
435	2	1	435	2	0	435	2	0	435	2	1	435	2	0
436	2	0	436	2	0	436	2	0	436	2	0	436	2	0
437	2	3	437	2	0	437	2	1	437	2	2	437	2	0
438	2	0	438	2	0	438	2	0	438	2	0	438	2	0
439	2	0	439	2	0	439	2	0	439	2	0	439	2	0
440	2	0	440	2	0	440	2	1	440	2	0	440	2	0
441	2	0	441	2	0	441	2	1	441	2	0	441	2	0
442	2	1	442	2	0	442	2	1	442	2	3	442	2	0
443	2	0	443	2	0	443	2	0	443	2	0	443	2	0
444	2	1	444	2	0	444	2	0	444	2	1	444	2	0
445	2	0	445	2	0	445	2	1	445	2	0	445	2	1
446	2	0	446	2	0	446	2	0	446	2	2	446	2	0
447	2	1	447	2	0	447	2	0	447	2	0	447	2	0
448	2	1	448	2	0	448	2	0	448	2	2	448	2	0
449	2	1	449	2	1	449	2	2	449	2	1	449	2	0
450	2	1	450	2	0	450	2	1	450	2	1	450	2	0
451	2	0	451	2	0	451	2	0	451	2	0	451	2	0
452	2	1	452	2	1	452	2	1	452	2	0	452	2	0
453	2	0	453	2	0	453	2	0	453	2	1	453	2	0
454	2	0	454	2	0	454	2	0	454	2	0	454	2	0
455	2	2	455	2	0	455	2	3	455	2	3	455	2	0
456	2	1	456	2	0	456	2	0	456	2	2	456	2	1
457	2	1	457	2	0	457	2	0	457	2	2	457	2	0
458	2	0	458	2	0	458	2	1	458	2	0	458	2	0
459	2	2	459	2	0	459	2	1	459	2	0	459	2	1
460	2	1	460	2	0	460	2	1	460	2	3	460	2	1
461	2	2	461	2	0	461	2	1	461	2	0	461	2	1
462	2	1	462	2	1	462	2	0	462	2	1	462	2	0
463	2	3	463	2	0	463	2	4	463	2	2	463	2	1
464	2	1	464	2	0	464	2	0	464	2	0	464	2	0
465	2	0	465	2	1	465	2	0	465	2	0	465	2	0
466	2	1	466	2	0	466	2	0	466	2	0	466	2	0
467	2	0	467	2	0	467	2	0	467	2	1	467	2	0
468	2	4	468	2	1	468	2	0	468	2	1	468	2	1
469	2	0	469	2	0	469	2	1	469	2	1	469	2	0
470	2	0	470	2	0	470	2	0	470	2	0	470	2	0
471	2	0	471	2	1	471	2	0	471	2	0	471	2	0
472	2	0	472	2	0	472	2	0	472	2	1	472	2	1
473	2	0	473	2	0	473	2	0	473	2	1	473	2	0
474	2	0	474	2	0	474	2	0	474	2	1	474	2	0
475	2	0	475	2	0	475	2	0	475	2	0	475	2	0
476	2	1	476	2	0	476	2	0	476	2	0	476	2	0
477	2	1	477	2	0	477	2	1	477	2	1	477	2	0
478	2	0	478	2	1	478	2	1	478	2	0	478	2	0
479	2	0	479	2	0	479	2	1	479	2	0	479	2	0
480	2	1	480	2	0	480	2	2	480	2	3	480	2	0
481	2	0	481	2	0	481	2	2	481	2	0	481	2	0
482	2	2	482	2	0	482	2	2	482	2	0	482	2	0
483	2	0	483	2	0	483	2	0	483	2	0	483	2	1
484	2	0	484	2	0	484	2	0	484	2	0	484	2	0
485	2	2	485	2	0	485	2	2	485	2	1	485	2	0
486	2	0	486	2	0	486	2	0	486	2	1	486	2	0
487	2	0	487	2	0	487	2	0	487	2	1	487	2	0
488	2	0	488	2	0	488	2	0	488	2	0	488	2	1
489	2	0	489	2	0	489	2	0	489	2	0	489	2	0
490	2	0	490	2	0	490	2	0	490	2	0	490	2	0
491	2	6	491	2	0	491	2	2	491	2	0	491	2	0
492	2	2	492	2	0	492	2	0	492	2	0	492	2	1
493	2	2	493	2	0	493	2	0	493	2	0	493	2	0
494	2	1	494	2	0	494	2	0	494	2	0	494	2	0
495	2	4	495	2	0	495	2	0	495	2	2	495	2	0
496	2	0	496	2	0	496	2	0	496	2	0	496	2	0
497	2	2	497	2	0	497	2	1	497	2	0	497	2	0
498	2	1	498	2	0	498	2	0	498	2	1	498	2	0
499	2	0	499	2	0	499	2	0	499	2	0	499	2	0
500	2	0	500	2	0	500	2	0	500	2	0	500	2	0
501	2	3	501	2	0	501	2	0	501	2	1	501	2	0
502	2	1	502	2	0	502	2	0	502	2	0	502	2	0
503	2	1	503	2	0	503	2	0	503	2	1	503	2	0
504	2	0	504	2	0	504	2	0	504	2	0	504	2	0
505	2	3	505	2	0	505	2	1	505	2	2	505	2	0
506	2	0	506	2	0	506	2	0	506	2	1	506	2	0
507	2	0	507	2	0	507	2	0	507	2	0	507	2	1
508	2	0	508	2	0	508	2	1	508	2	1	508	2	0
509	2	2	509	2	0	509	2	1	509	2	2	509	2	0
510	2	1	510	2	0	510	2	0	510	2	0	510	2	1
511	2	1	511	2	0	511	2	1	511	2	1	511	2	0
0	3	0	0	3	0	0	3	1	0	3	0	0	3	2
1	3	0	1	3	0	1	3	0	1	3	0	1	3	0
2	3	3	2	3	1	2	3	0	2	3	1	2	3	0
3	3	0	3	3	0	3	3	1	3	3	0	3	3	0
4	3	0	4	3	0	4	3	0	4	3	0	4	3	0
5	3	0	5	3	0	5	3	0	5	3	0	5	3	0
6	3	1	6	3	0	6	3	0	6	3	1	6	3	0
7	3	4	7	3	0	7	3	1	7	3	0	7	3	0
8	3	1	8	3	0	8	3	1	8	3	0	8	3	1
9	3	3	9	3	0	9	3	2	9	3	0	9	3	0
10	3	0	10	3	0	10	3	0	10	3	0	10	3	0
11	3	1	11	3	0	11	3	2	11	3	0	11	3	0
12	3	0	12	3	0	12	3	0	12	3	1	12	3	0
13	3	0	13	3	0	13	3	1	13	3	0	13	3	0
14	3	4	14	3	0	14	3	0	14	3	2	14	3	0
15	3	1	15	3	0	15	3	1	15	3	2	15	3	1
16	3	0	16	3	0	16	3	0	16	3	0	16	3	0
17	3	1	17	3	0	17	3	0	17	3	0	17	3	0
18	3	2	18	3	0	18	3	1	18	3	1	18	3	0
19	3	1	19	3	0	19	3	0	19	3	1	19	3	0
20	3	0	20	3	0	20	3	0	20	3	0	20	3	0
21	3	0	21	3	0	21	3	3	21	3	0	21	3	1
22	3	1	22	3	0	22	3	0	22	3	1	22	3	0
23	3	0	23	3	0	23	3	0	23	3	1	23	3	0
24	3	2	24	3	0	24	3	0	24	3	1	24	3	2
25	3	1	25	3	0	25	3	0	25	3	3	25	3	1
26	3	1	26	3	0	26	3	1	26	3	1	26	3	1
27	3	1	27	3	2	27	3	1	27	3	0	27	3	0
28	3	0	28	3	0	28	3	2	28	3	0	28	3	0
29	3	0	29	3	0	29	3	0	29	3	0	29	3	1
30	3	2	30	3	0	30	3	1	30	3	0	30	3	1
31	3	0	31	3	1	31	3	1	31	3	0	31	3	0
32	3	1	32	3	0	32	3	0	32	3	0	32	3	0
33	3	0	33	3	0	33	3	0	33	3	0	33	3	0
34	3	0	34	3	0	34	3	0	34	3	0	34	3	0
35	3	0	35	3	0	35	3	1	35	3	0	35	3	0
36	3	0	36	3	0	36	3	0	36	3	0	36	3	0
37	3	3	37	3	1	37	3	4	37	3	0	37	3	0
38	3	2	38	3	0	38	3	1	38	3	0	38	3	0
39	3	0	39	3	0	39	3	0	39	3	0	39	3	0
40	3	0	40	3	0	40	3	1	40	3	0	40	3	0
41	3	1	41	3	0	41	3	1	41	3	0	41	3	0
42	3	0	42	3	0	42	3	0	42	3	0	42	3	1
43	3	0	43	3	0	43	3	0	43	3	3	43	3	0
44	3	0	44	3	0	44	3	0	44	3	0	44	3	0
45	3	2	45	3	1	45	3	1	45	3	1	45	3	0
46	3	0	46	3	0	46	3	0	46	3	2	46	3	0
47	3	1	47	3	0	47	3	0	47	3	0	47	3	1
48	3	1	48	3	0	48	3	0	48	3	0	48	3	1
49	3	2	49	3	0	49	3	0	49	3	0	49	3	0
50	3	1	50	3	0	50	3	0	50	3	0	50	3	0
51	3	1	51	3	0	51	3	0	51	3	0	51	3	0
52	3	0	52	3	0	52	3	1	52	3	0	52	3	0
53	3	0	53	3	0	53	3	1	53	3	1	53	3	0
54	3	0	54	3	0	54	3	0	54	3	1	54	3	0
55	3	0	55	3	0	55	3	2	55	3	0	55	3	0
56	3	1	56	3	0	56	3	0	56	3	0	56	3	0
57	3	0	57	3	0	57	3	1	57	3	0	57	3	0
58	3	0	58	3	0	58	3	0	58	3	1	58	3	0
59	3	1	59	3	0	59	3	0	59	3	1	59	3	0
60	3	0	60	3	0	60	3	0	60	3	1	60	3	0
61	3	2	61	3	0	61	3	0	61	3	0	61	3	0
62	3	4	62	3	0	62	3	1	62	3	2	62	3	0
63	3	0	63	3	0	63	3	1	63	3	1	63	3	0
64	3	0	64	3	0	64	3	0	64	3	0	64	3	0
65	3	3	65	3	0	65	3	0	65	3	0	65	3	0
66	3	0	66	3	0	66	3	2	66	3	0	66	3	0
67	3	0	67	3	0	67	3	0	67	3	0	67	3	0
68	3	0	68	3	0	68	3	0	68	3	0	68	3	0
69	3	1	69	3	0	69	3	1	69	3	0	69	3	0
70	3	3	70	3	0	70	3	0	70	3	0	70	3	0
71	3	0	71	3	0	71	3	1	71	3	2	71	3	1
72	3	2	72	3	0	72	3	2	72	3	2	72	3	0
73	3	0	73	3	0	73	3	1	73	3	0	73	3	1
74	3	0	74	3	0	74	3	0	74	3	1	74	3	0
75	3	0	75	3	0	75	3	1	75	3	0	75	3	0
76	3	0	76	3	0	76	3	0	76	3	1	76	3	0
77	3	1	77	3	0	77	3	1	77	3	2	77	3	0
78	3	0	78	3	0	78	3	0	78	3	0	78	3	0
79	3	0	79	3	0	79	3	0	79	3	0	79	3	0
80	3	0	80	3	0	80	3	0	80	3	0	80	3	0
81	3	0	81	3	0	81	3	1	81	3	0	81	3	0
82	3	0	82	3	0	82	3	1	82	3	0	82	3	1
83	3	0	83	3	0	83	3	0	83	3	0	83	3	0
84	3	1	84	3	0	84	3	0	84	3	1	84	3	1
85	3	0	85	3	0	85	3	0	85	3	3	85	3	1
86	3	1	86	3	1	86	3	1	86	3	0	86	3	0
87	3	0	87	3	0	87	3	0	87	3	0	87	3	0
88	3	0	88	3	0	88	3	1	88	3	0	88	3	0
89	3	1	89	3	0	89	3	0	89	3	0	89	3	0
90	3	0	90	3	0	90	3	0	90	3	0	90	3	0
91	3	0	91	3	0	91	3	0	91	3	0	91	3	0
92	3	0	92	3	0	92	3	0	92	3	0	92	3	0
93	3	0	93	3	0	93	3	2	93	3	1	93	3	0
94	3	0	94	3	0	94	3	0	94	3	2	94	3	0
95	3	0	95	3	0	95	3	0	95	3	1	95	3	1
96	3	0	96	3	0	96	3	0	96	3	1	96	3	0
97	3	1	97	3	0	97	3	0	97	3	0	97	3	0
98	3	1	98	3	0	98	3	0	98	3	0	98	3	0
99	3	2	99	3	0	99	3	0	99	3	0	99	3	0
100	3	1	100	3	0	100	3	2	100	3	1	100	3	0
101	3	1	101	3	0	101	3	1	101	3	1	101	3	0
102	3	0	102	3	0	102	3	0	102	3	0	102	3	0
103	3	1	103	3	0	103	3	1	103	3	0	103	3	1
104	3	0	104	3	0	104	3	0	104	3	0	104	3	0
105	3	1	105	3	0	105	3	0	105	3	0	105	3	0
106	3	2	106	3	0	106	3	1	106	3	0	106	3	1
107	3	3	107	3	0	107	3	1	107	3	0	107	3	0
108	3	0	108	3	2	108	3	0	108	3	0	108	3	0
109	3	3	109	3	0	109	3	2	109	3	2	109	3	0
110	3	0	110	3	0	110	3	0	110	3	0	110	3	0
111	3	0	111	3	0	111	3	1	111	3	1	111	3	0
112	3	0	112	3	0	112	3	0	112	3	0	112	3	0
113	3	0	113	3	0	113	3	2	113	3	0	113	3	0
114	3	2	114	3	0	114	3	1	114	3	1	114	3	0
115	3	1	115	3	0	115	3	0	115	3	0	115	3	0
116	3	1	116	3	0	116	3	0	116	3	0	116	3	0
117	3	2	117	3	0	117	3	0	117	3	0	117	3	0
118	3	1	118	3	0	118	3	3	118	3	2	118	3	0
119	3	0	119	3	0	119	3	1	119	3	2	119	3	0
120	3	2	120	3	0	120	3	0	120	3	0	120	3	0
121	3	1	121	3	0	121	3	0	121	3	0	121	3	1
122	3	0	122	3	0	122	3	0	122	3	1	122	3	0
123	3	0	123	3	0	123	3	0	123	3	0	123	3	1
124	3	0	124	3	0	124	3	0	124	3	0	124	3	0
125	3	1	125	3	0	125	3	1	125	3	1	125	3	0
126	3	0	126	3	0	126	3	1	126	3	1	126	3	0
127	3	3	127	3	0	127	3	0	127	3	1	127	3	0
128	3	0	128	3	0	128	3	0	128	3	0	128	3	0
129	3	0	129	3	0	129	3	0	129	3	1	129	3	0
130	3	0	130	3	0	130	3	1	130	3	2	130	3	1
131	3	1	131	3	0	131	3	0	131	3	1	131	3	0
132	3	0	132	3	0	132	3	1	132	3	1	132	3	0
133	3	0	133	3	0	133	3	0	133	3	0	133	3	0
134	3	0	134	3	0	134	3	1	134	3	0	134	3	0
135	3	0	135	3	1	135	3	1	135	3	0	135	3	0
136	3	0	136	3	0	136	3	1	136	3	0	136	3	0
137	3	0	137	3	0	137	3	2	137	3	1	137	3	0
138	3	0	138	3	0	138	3	0	138	3	0	138	3	0
139	3	0	139	3	0	139	3	1	139	3	1	139	3	2
140	3	0	140	3	0	140	3	1	140	3	0	140	3	0
141	3	1	141	3	0	141	3	0	141	3	0	141	3	2
142	3	0	142	3	0	142	3	0	142	3	0	142	3	0
143	3	1	143	3	0	143	3	1	143	3	0	143	3	1
144	3	0	144	3	0	144	3	0	144	3	0	144	3	0
145	3	0	145	3	0	145	3	0	145	3	0	145	3	0
146	3	0	146	3	0	146	3	1	146	3	2	146	3	0
147	3	0	147	3	0	147	3	1	147	3	0	147	3	1
148	3	2	148	3	0	148	3	3	148	3	2	148	3	0
149	3	0	149	3	0	149	3	1	149	3	0	149	3	0
150	3	0	150	3	0	150	3	0	150	3	0	150	3	1
151	3	0	151	3	0	151	3	0	151	3	0	151	3	0
152	3	0	152	3	0	152	3	1	152	3	1	152	3	0
153	3	0	153	3	0	153	3	0	153	3	0	153	3	0
154	3	0	154	3	0	154	3	0	154	3	0	154	3	0
155	3	1	155	3	1	155	3	1	155	3	1	155	3	1
156	3	0	156	3	0	156	3	0	156	3	0	156	3	0
157	3	1	157	3	0	157	3	1	157	3	0	157	3	0
158	3	1	158	3	0	158	3	0	158	3	0	158	3	0
159	3	0	159	3	0	159	3	2	159	3	0	159	3	1
160	3	0	160	3	0	160	3	0	160	3	0	160	3	0
161	3	0	161	3	0	161	3	0	161	3	0	161	3	0
162	3	0	162	3	0	162	3	0	162	3	0	162	3	0
163	3	0	163	3	0	163	3	0	163	3	0	163	3	1
164	3	0	164	3	0	164	3	1	164	3	0	164	3	0
165	3	0	165	3	0	165	3	0	165	3	0	165	3	0
166	3	0	166	3	0	166	3	0	166	3	0	166	3	0
167	3	0	167	3	0	167	3	2	167	3	0	167	3	2
168	3	0	168	3	0	168	3	0	168	3	1	168	3	0
169	3	1	169	3	0	169	3	0	169	3	2	169	3	1
170	3	0	170	3	0	170	3	0	170	3	0	170	3	1
171	3	0	171	3	0	171	3	0	171	3	0	171	3	0
172	3	1	172	3	0	172	3	0	172	3	0	172	3	0
173	3	0	173	3	0	173	3	0	173	3	2	173	3	1
174	3	2	174	3	0	174	3	1	174	3	1	174	3	0
175	3	1	175	3	0	175	3	2	175	3	1	175	3	0
176	3	0	176	3	0	176	3	0	176	3	0	176	3	1
177	3	1	177	3	0	177	3	0	177	3	0	177	3	0
178	3	0	178	3	0	178	3	2	178	3	2	178	3	0
179	3	2	179	3	2	179	3	0	179	3	2	179	3	1
180	3	3	180	3	0	180	3	2	180	3	1	180	3	0
181	3	1	181	3	0	181	3	0	181	3	1	181	3	0
182	3	0	182	3	0	182	3	0	182	3	2	182	3	1
183	3	1	183	3	0	183	3	2	183	3	1	183	3	1
184	3	0	184	3	0	184	3	0	184	3	0	184	3	1
185	3	0	185	3	0	185	3	1	185	3	0	185	3	0
186	3	0	186	3	0	186	3	0	186	3	0	186	3	0
187	3	0	187	3	0	187	3	1	187	3	1	187	3	0
188	3	0	188	3	0	188	3	1	188	3	0	188	3	0
189	3	0	189	3	0	189	3	1	189	3	0	189	3	2
190	3	0	190	3	0	190	3	0	190	3	0	190	3	0
191	3	0	191	3	0	191	3	0	191	3	0	191	3	0
192	3	1	192	3	0	192	3	2	192	3	0	192	3	0
193	3	2	193	3	0	193	3	1	193	3	0	193	3	0
194	3	0	194	3	0	194	3	0	194	3	0	194	3	2
195	3	0	195	3	0	195	3	1	195	3	0	195	3	0
196	3	0	196	3	0	196	3	0	196	3	0	196	3	0
197	3	1	197	3	1	197	3	0	197	3	1	197	3	0
198	3	1	198	3	0	198	3	0	198	3	0	198	3	1
199	3	0	199	3	0	199	3	0	199	3	0	199	3	0
200	3	1	200	3	2	200	3	2	200	3	1	200	3	0
201	3	0	201	3	0	201	3	0	201	3	0	201	3	1
202	3	0	202	3	0	202	3	1	202	3	0	202	3	1
203	3	1	203	3	0	203	3	0	203	3	0	203	3	1
204	3	0	204	3	0	204	3	0	204	3	0	204	3	0
205	3	0	205	3	0	205	3	0	205	3	1	205	3	0
206	3	1	206	3	0	206	3	0	206	3	0	206	3	0
207	3	0	207	3	0	207	3	2	207	3	0	207	3	0
208	3	1	208	3	0	208	3	0	208	3	0	208	3	0
209	3	2	209	3	0	209	3	0	209	3	0	209	3	1
210	3	0	210	3	0	210	3	0	210	3	0	210	3	1
211	3	0	211	3	0	211	3	1	211	3	0	211	3	0
212	3	0	212	3	0	212	3	1	212	3	0	212	3	0
213	3	0	213	3	0	213	3	0	213	3	0	213	3	0
214	3	1	214	3	0	214	3	0	214	3	0	214	3	0
215	3	3	215	3	0	215	3	0	215	3	2	215	3	0
216	3	1	216	3	0	216	3	0	216	3	0	216	3	0
217	3	0	217	3	0	217	3	0	217	3	0	217	3	0
218	3	0	218	3	0	218	3	1	218	3	0	218	3	0
219	3	0	219	3	0	219	3	1	219	3	0	219	3	1
220	3	0	220	3	0	220	3	2	220	3	1	220	3	0
221	3	0	221	3	0	221	3	0	221	3	0	221	3	0
222	3	0	222	3	0	222	3	0	222	3	0	222	3	0
223	3	0	223	3	0	223	3	1	223	3	1	223	3	2
224	3	0	224	3	0	224	3	0	224	3	0	224	3	0
225	3	0	225	3	0	225	3	0	225	3	0	225	3	0
226	3	0	226	3	0	226	3	0	226	3	0	226	3	0
227	3	0	227	3	0	227	3	1	227	3	0	227	3	1
228	3	0	228	3	0	228	3	0	228	3	2	228	3	0
229	3	0	229	3	0	229	3	1	229	3	0	229	3	0
230	3	1	230	3	0	230	3	0	230	3	1	230	3	0
231	3	0	231	3	1	231	3	0	231	3	0	231	3	0
232	3	0	232	3	0	232	3	0	232	3	0	232	3	0
233	3	0	233	3	0	233	3	0	233	3	0	233	3	0
234	3	0	234	3	0	234	3	2	234	3	0	234	3	1
235	3	0	235	3	0	235	3	0	235	3	0	235	3	0
236	3	0	236	3	0	236	3	1	236	3	0	236	3	0
237	3	0	237	3	0	237	3	0	237	3	0	237	3	1
238	3	0	238	3	0	238	3	0	238	3	0	238	3	0
239	3	0	239	3	0	239	3	0	239	3	2	239	3	0
240	3	0	240	3	0	240	3	0	240	3	0	240	3	0
241	3	0	241	3	0	241	3	0	241	3	1	241	3	0
242	3	0	242	3	0	242	3	0	242	3	0	242	3	0
243	3	0	243	3	0	243	3	2	243	3	0	243	3	0
244	3	1	244	3	0	244	3	1	244	3	0	244	3	0
245	3	0	245	3	0	245	3	1	245	3	2	245	3	0
246	3	0	246	3	0	246	3	1	246	3	1	246	3	0
247	3	1	247	3	0	247	3	1	247	3	0	247	3	0
248	3	0	248	3	0	248	3	0	248	3	0	248	3	0
249	3	0	249	3	0	249	3	0	249	3	3	249	3	0
250	3	1	250	3	0	250	3	0	250	3	0	250	3	1
251	3	0	251	3	0	251	3	0	251	3	1	251	3	0
252	3	0	252	3	0	252	3	1	252	3	2	252	3	1
253	3	0	253	3	0	253	3	1	253	3	0	253	3	0
254	3	0	254	3	0	254	3	0	254	3	1	254	3	0
255	3	0	255	3	0	255	3	2	255	3	1	255	3	0
256	3	0	256	3	1	256	3	1	256	3	1	256	3	0
257	3	0	257	3	0	257	3	0	257	3	1	257	3	0
258	3	0	258	3	0	258	3	1	258	3	0	258	3	0
259	3	0	259	3	0	259	3	1	259	3	0	259	3	0
260	3	0	260	3	0	260	3	0	260	3	0	260	3	0
261	3	1	261	3	0	261	3	0	261	3	0	261	3	0
262	3	1	262	3	0	262	3	1	262	3	2	262	3	0
263	3	0	263	3	0	263	3	0	263	3	0	263	3	0
264	3	0	264	3	0	264	3	0	264	3	1	264	3	0
265	3	0	265	3	0	265	3	0	265	3	0	265	3	0
266	3	0	266	3	0	266	3	1	266	3	1	266	3	0
267	3	0	267	3	0	267	3	0	267	3	0	267	3	0
268	3	2	268	3	0	268	3	0	268	3	0	268	3	0
269	3	2	269	3	0	269	3	2	269	3	0	269	3	0
270	3	0	270	3	0	270	3	1	270	3	0	270	3	0
271	3	1	271	3	0	271	3	1	271	3	1	271	3	0
272	3	0	272	3	0	272	3	1	272	3	1	272	3	2
273	3	1	273	3	0	273	3	2	273	3	3	273	3	0
274	3	0	274	3	0	274	3	0	274	3	0	274	3	0
275	3	1	275	3	0	275	3	1	275	3	4	275	3	0
276	3	1	276	3	0	276	3	1	276	3	0	276	3	1
277	3	0	277	3	1	277	3	3	277	3	1	277	3	0
278	3	0	278	3	0	278	3	0	278	3	0	278	3	2
279	3	0	279	3	0	279	3	1	279	3	2	279	3	1
280	3	1	280	3	0	280	3	0	280	3	0	280	3	1
281	3	0	281	3	0	281	3	1	281	3	1	281	3	1
282	3	0	282	3	0	282	3	1	282	3	1	282	3	0
283	3	0	283	3	1	283	3	3	283	3	0	283	3	1
284	3	0	284	3	0	284	3	2	284	3	1	284	3	0
285	3	1	285	3	0	285	3	0	285	3	0	285	3	0
286	3	0	286	3	0	286	3	0	286	3	0	286	3	0
287	3	1	287	3	1	287	3	2	287	3	1	287	3	0
288	3	1	288	3	0	288	3	0	288	3	0	288	3	1
289	3	0	289	3	0	289	3	0	289	3	0	289	3	1
290	3	0	290	3	0	290	3	2	290	3	2	290	3	1
291	3	0	291	3	0	291	3	0	291	3	0	291	3	0
292	3	0	292	3	0	292	3	1	292	3	1	292	3	0
293	3	0	293	3	0	293	3	0	293	3	0	293	3	0
294	3	0	294	3	0	294	3	1	294	3	0	294	3	0
295	3	0	295	3	0	295	3	0	295	3	0	295	3	0
296	3	2	296	3	0	296	3	1	296	3	2	296	3	0
297	3	0	297	3	0	297	3	0	297	3	0	297	3	0
298	3	0	298	3	0	298	3	1	298	3	1	298	3	0
299	3	3	299	3	0	299	3	0	299	3	2	299	3	0
300	3	0	300	3	0	300	3	1	300	3	1	300	3	0
301	3	0	301	3	0	301	3	0	301	3	0	301	3	0
302	3	0	302	3	1	302	3	1	302	3	2	302	3	0
303	3	0	303	3	0	303	3	0	303	3	0	303	3	0
304	3	2	304	3	0	304	3	0	304	3	0	304	3	0
305	3	0	305	3	0	305	3	0	305	3	3	305	3	1
306	3	0	306	3	0	306	3	0	306	3	0	306	3	0
307	3	1	307	3	0	307	3	1	307	3	0	307	3	0
308	3	0	308	3	0	308	3	1	308	3	1	308	3	0
309	3	0	309	3	0	309	3	1	309	3	0	309	3	0
310	3	0	310	3	1	310	3	0	310	3	0	310	3	0
311	3	0	311	3	0	311	3	0	311	3	0	311	3	0
312	3	0	312	3	0	312	3	0	312	3	0	312	3	0
313	3	0	313	3	0	313	3	1	313	3	1	313	3	1
314	3	0	314	3	0	314	3	0	314	3	0	314	3	0
315	3	1	315	3	0	315	3	0	315	3	2	315	3	0
316	3	1	316	3	0	316	3	0	316	3	1	316	3	0
317	3	0	317	3	0	317	3	3	317	3	3	317	3	0
318	3	2	318	3	0	318	3	0	318	3	0	318	3	0
319	3	1	319	3	0	319	3	0	319	3	3	319	3	0
320	3	2	320	3	0	320	3	0	320	3	0	320	3	0
321	3	0	321	3	0	321	3	0	321	3	2	321	3	0
322	3	1	322	3	0	322	3	0	322	3	0	322	3	0
323	3	0	323	3	0	323	3	0	323	3	0	323	3	0
324	3	1	324	3	0	324	3	0	324	3	3	324	3	0
325	3	0	325	3	0	325	3	0	325	3	0	325	3	0
326	3	2	326	3	0	326	3	0	326	3	2	326	3	2
327	3	0	327	3	0	327	3	0	327	3	0	327	3	0
328	3	1	328	3	0	328	3	1	328	3	1	328	3	0
329	3	0	329	3	0	329	3	0	329	3	0	329	3	1
330	3	0	330	3	0	330	3	0	330	3	0	330	3	0
331	3	1	331	3	0	331	3	0	331	3	1	331	3	0
332	3	0	332	3	0	332	3	2	332	3	2	332	3	0
333	3	4	333	3	0	333	3	2	333	3	1	333	3	1
334	3	2	334	3	0	334	3	0	334	3	0	334	3	0
335	3	0	335	3	0	335	3	1	335	3	0	335	3	0
336	3	0	336	3	0	336	3	0	336	3	3	336	3	0
337	3	0	337	3	0	337	3	1	337	3	1	337	3	1
338	3	1	338	3	0	338	3	2	338	3	3	338	3	0
339	3	1	339	3	0	339	3	1	339	3	1	339	3	1
340	3	2	340	3	0	340	3	1	340	3	0	340	3	0
341	3	0	341	3	0	341	3	0	341	3	2	341	3	0
342	3	0	342	3	0	342	3	1	342	3	1	342	3	0
343	3	0	343	3	0	343	3	0	343	3	0	343	3	2
344	3	0	344	3	0	344	3	0	344	3	0	344	3	1
345	3	0	345	3	1	345	3	0	345	3	0	345	3	0
346	3	0	346	3	0	346	3	3	346	3	0	346	3	0
347	3	1	347	3	1	347	3	1	347	3	2	347	3	2
348	3	0	348	3	0	348	3	0	348	3	1	348	3	0
349	3	0	349	3	0	349	3	0	349	3	0	349	3	0
350	3	0	350	3	0	350	3	0	350	3	1	350	3	0
351	3	0	351	3	0	351	3	0	351	3	3	351	3	0
352	3	0	352	3	1	352	3	2	352	3	2	352	3	0
353	3	0	353	3	0	353	3	0	353	3	0	353	3	0
354	3	0	354	3	0	354	3	1	354	3	1	354	3	0
355	3	1	355	3	0	355	3	1	355	3	2	355	3	0
356	3	0	356	3	0	356	3	2	356	3	2	356	3	1
357	3	0	357	3	0	357	3	0	357	3	1	357	3	0
358	3	0	358	3	0	358	3	0	358	3	0	358	3	0
359	3	0	359	3	0	359	3	5	359	3	3	359	3	1
360	3	0	360	3	0	360	3	1	360	3	0	360	3	1
361	3	0	361	3	0	361	3	0	361	3	0	361	3	0
362	3	0	362	3	0	362	3	0	362	3	3	362	3	0
363	3	0	363	3	0	363	3	0	363	3	0	363	3	0
364	3	0	364	3	0	364	3	0	364	3	1	364	3	2
365	3	1	365	3	0	365	3	1	365	3	0	365	3	0
366	3	0	366	3	0	366	3	0	366	3	1	366	3	1
367	3	0	367	3	0	367	3	1	367	3	0	367	3	0
368	3	0	368	3	0	368	3	3	368	3	3	368	3	0
369	3	1	369	3	0	369	3	0	369	3	3	369	3	1
370	3	1	370	3	1	370	3	1	370	3	2	370	3	0
371	3	1	371	3	0	371	3	0	371	3	0	371	3	0
372	3	0	372	3	1	372	3	0	372	3	3	372	3	0
373	3	0	373	3	0	373	3	2	373	3	0	373	3	0
374	3	0	374	3	0	374	3	3	374	3	0	374	3	0
375	3	0	375	3	0	375	3	0	375	3	0	375	3	0
376	3	0	376	3	0	376	3	0	376	3	0	376	3	1
377	3	0	377	3	0	377	3	0	377	3	0	377	3	1
378	3	0	378	3	0	378	3	0	378	3	0	378	3	0
379	3	0	379	3	1	379	3	0	379	3	0	379	3	0
380	3	0	380	3	0	380	3	0	380	3	0	380	3	0
381	3	0	381	3	0	381	3	0	381	3	1	381	3	0
382	3	0	382	3	0	382	3	0	382	3	0	382	3	0
383	3	0	383	3	0	383	3	0	383	3	0	383	3	1
384	3	0	384	3	0	384	3	2	384	3	2	384	3	1
385	3	3	385	3	0	385	3	0	385	3	1	385	3	0
386	3	0	386	3	0	386	3	1	386	3	1	386	3	2
387	3	1	387	3	0	387	3	0	387	3	3	387	3	0
388	3	1	388	3	0	388	3	2	388	3	0	388	3	0
389	3	1	389	3	0	389	3	3	389	3	3	389	3	0
390	3	2	390	3	0	390	3	2	390	3	0	390	3	0
391	3	1	391	3	0	391	3	0	391	3	2	391	3	1
392	3	0	392	3	0	392	3	0	392	3	0	392	3	0
393	3	1	393	3	0	393	3	1	393	3	1	393	3	0
394	3	0	394	3	0	394	3	0	394	3	2	394	3	0
395	3	0	395	3	0	395	3	1	395	3	1	395	3	0
396	3	0	396	3	0	396	3	0	396	3	0	396	3	0
397	3	0	397	3	0	397	3	0	397	3	2	397	3	0
398	3	0	398	3	0	398	3	0	398	3	0	398	3	0
399	3	1	399	3	0	399	3	1	399	3	0	399	3	0
400	3	2	400	3	0	400	3	2	400	3	2	400	3	0
401	3	2	401	3	0	401	3	0	401	3	1	401	3	1
402	3	0	402	3	0	402	3	0	402	3	1	402	3	0
403	3	0	403	3	0	403	3	3	403	3	0	403	3	1
404	3	0	404	3	0	404	3	0	404	3	1	404	3	3
405	3	0	405	3	0	405	3	1	405	3	1	405	3	1
406	3	0	406	3	0	406	3	0	406	3	0	406	3	0
407	3	0	407	3	0	407	3	0	407	3	0	407	3	0
408	3	1	408	3	0	408	3	0	408	3	0	408	3	0
409	3	3	409	3	0	409	3	2	409	3	0	409	3	0
410	3	0	410	3	0	410	3	1	410	3	0	410	3	1
411	3	0	411	3	0	411	3	0	411	3	0	411	3	0
412	3	1	412	3	1	412	3	2	412	3	0	412	3	1
413	3	0	413	3	0	413	3	1	413	3	0	413	3	0
414	3	1	414	3	0	414	3	0	414	3	2	414	3	1
415	3	1	415	3	0	415	3	0	415	3	0	415	3	0
416	3	2	416	3	0	416	3	2	416	3	1	416	3	0
417	3	1	417	3	0	417	3	4	417	3	0	417	3	0
418	3	0	418	3	0	418	3	0	418	3	0	418	3	0
419	3	0	419	3	0	419	3	0	419	3	1	419	3	1
420	3	1	420	3	0	420	3	2	420	3	1	420	3	0
421	3	0	421	3	0	421	3	0	421	3	0	421	3	0
422	3	1	422	3	0	422	3	2	422	3	0	422	3	0
423	3	2	423	3	0	423	3	1	423	3	1	423	3	1
424	3	0	424	3	0	424	3	0	424	3	0	424	3	0
425	3	0	425	3	0	425	3	0	425	3	2	425	3	0
426	3	0	426	3	1	426	3	1	426	3	0	426	3	0
427	3	2	427	3	0	427	3	0	427	3	1	427	3	1
428	3	1	428	3	0	428	3	0	428	3	0	428	3	0
429	3	2	429	3	0	429	3	0	429	3	1	429	3	0
430	3	0	430	3	0	430	3	0	430	3	1	430	3	0
431	3	0	431	3	0	431	3	1	431	3	0	431	3	0
432	3	0	432	3	0	432	3	1	432	3	0	432	3	0
433	3	0	433	3	0	433	3	0	433	3	0	433	3	0
434	3	1	434	3	0	434	3	0	434	3	2	434	3	1
435	3	0	435	3	0	435	3	1	435	3	1	435	3	1
436	3	3	436	3	0	436	3	0	436	3	2	436	3	1
437	3	0	437	3	0	437	3	0	437	3	1	437	3	0
438	3	1	438	3	0	438	3	0	438	3	0	438	3	0
439	3	1	439	3	0	439	3	1	439	3	2	439	3	0
440	3	0	440	3	0	440	3	0	440	3	0	440	3	0
441	3	3	441	3	0	441	3	0	441	3	2	441	3	0
442	3	0	442	3	0	442	3	1	442	3	0	442	3	0
443	3	3	443	3	0	443	3	0	443	3	1	443	3	0
444	3	4	444	3	0	444	3	2	444	3	1	444	3	0
445	3	1	445	3	0	445	3	0	445	3	2	445	3	0
446	3	0	446	3	0	446	3	0	446	3	0	446	3	0
447	3	0	447	3	0	447	3	0	447	3	2	447	3	0
448	3	1	448	3	0	448	3	2	448	3	3	448	3	2
449	3	0	449	3	0	449	3	0	449	3	1	449	3	0
450	3	3	450	3	0	450	3	1	450	3	1	450	3	0
451	3	0	451	3	0	451	3	0	451	3	0	451	3	0
452	3	4	452	3	2	452	3	0	452	3	1	452	3	0
453	3	0	453	3	0	453	3	0	453	3	0	453	3	0
454	3	0	454	3	0	454	3	1	454	3	2	454	3	0
455	3	1	455	3	0	455	3	0	455	3	2	455	3	1
456	3	0	456	3	0	456	3	0	456	3	0	456	3	0
457	3	3	457	3	0	457	3	3	457	3	1	457	3	0
458	3	1	458	3	1	458	3	2	458	3	0	458	3	0
459	3	2	459	3	0	459	3	1	459	3	3	459	3	0
460	3	3	460	3	0	460	3	1	460	3	3	460	3	0
461	3	2	461	3	0	461	3	1	461	3	1	461	3	2
[truncated: 260,146+ more rows]

## Sheet: Fig 3c
t (h)	<Q_10> (Me)	stdev Q (Me)
-16.61	-0.437422	0.014358
-10.4938	-0.436237	0.0154942
2.22354	-1.71534	0.0500604
8.29058	-1.28149	0.0424313
14.4316	-1.3004	0.0341807
20.7494	-1.14212	0.0460431
26.2071	-1.0312	0.0263962
35.713	-1.02951	0.0275451
41.5293	-1.25244	0.0406233
47.2871	-0.957783	0.045738
53.4687	-1.0304	0.0345662
65.6249	-1.01624	0.0351743
77.4271	-0.984415	0.0349982
89.5222	-1.01648	0.0297411
101.515	-0.830238	0.0369038
343.265	-0.972704	0.0295236

## Sheet: Fig 3d
t (h)	C (Counts/nC)	Si (Counts/nC)	H (Counts/nC)	O (Counts/nC)
-0.64338	51.1483	257.71	313.502	286.825
-0.44787	50.0833	315.88	296.895	390.687
-0.265323	41.095	370.313	276.313	477.148
-0.0825917	32.6717	416.122	246.957	554.73
-0.012545	23.7617	466.618	234.013	658.503
0.0446767	14.77	514.878	226.132	748.083
0.293612	8.60833	542.943	215.088	774.598
0.52301	6.2	498.438	222.348	703.565
0.764955	9.96167	468.277	233.66	661.155
0.99389	13.1367	436.978	241.602	610.113
1.2225	16.6217	408.748	253.497	554.485
1.45111	18.15	382.73	258.473	507.14
1.68366	20.4017	362.478	260.272	490.682
1.91621	21.7867	348.665	261.398	476.025
2.14917	20.8717	344.668	263.43	454.657
2.38213	21.3917	338.298	266.048	438.315
2.6156	22.645	325.057	272.932	415.16
2.84907	25.7067	308.335	273.487	390.233
3.06741	33.1783	306.815	275.895	385.538
3.28574	30.36	311.678	277.653	382.305
3.50398	34.2583	290.797	281.083	380.172
3.72222	38.7433	279.932	280.763	380.96
3.94079	38.925	284.032	281.377	379.002
4.15935	39.9517	280.035	280.323	381.17
4.39384	38.7233	264.672	283.202	373.5
4.62833	42.2517	256.132	288.345	363.752
4.86287	42.5933	260.767	290.072	355.827
5.09741	44.0117	255.745	295.16	346.208
5.33167	45.6183	244.272	293.715	339.632
5.56593	42.87	237.108	302.522	328.192
5.77875	39.3833	243.383	304.74	333.68
5.99158	38.405	242.87	305.913	335.055
6.20384	36.93	234.13	308.855	336.21
6.41611	39.2933	237.678	309.21	346.897
6.62838	42.17	243.455	310.183	343.85
6.84065	49.3633	250.383	310.99	342.933
7.04157	52.0717	240.895	309.097	332.512
7.2425	53.1917	237.46	313.62	331.933
7.44384	53.7083	236.91	316.677	322.965
7.64519	52.8617	232.163	317.328	313.425
7.84694	52.77	220.935	321.102	307.74
8.0487	49.775	209.598	319.105	301.187
10.0871	49.205	212.478	335.467	309.193
12.1255	51.7183	213.087	344.462	310.85
14.1635	58.4117	211.487	355.38	317.885
16.2015	61.1867	205.21	368.33	312.658
18.2386	63.4183	206.285	380.252	313.443
20.2757	66.9083	210.68	395.537	321.572
20.5156	66.9667	205.142	391.735	313.313
20.7679	70.9667	212.795	405.648	331.838
21.0078	68.6783	208.603	402.902	324.855
21.2609	73.3433	212.598	412.403	331.987
21.5017	69.4433	208.793	405.763	332.795
21.9427	69.0233	195.413	396.048	310.692
22.1687	72.6417	195.048	391.76	304.377
22.3954	75.415	185.512	382.928	284.128
22.622	75.3083	188.267	381.94	282.975
22.8483	67.3983	194.078	374.567	273.993
23.0745	68.9617	190.523	379.177	266.367
23.2919	70.44	192.742	384.525	262.95
23.5093	71.7667	185.892	385.927	253.308
23.7258	65.5283	179.332	384.423	255.027
23.9423	65.4033	178.383	388.155	250.555
24.1589	62.8	170.533	386.473	241.518
24.3755	64.3233	165.547	390.558	231.393
36.7757	60.6567	157.258	381.307	233.292
49.1759	54.2917	154.288	375.213	232.468
61.5765	52.9633	151.66	365.68	218.785
73.9771	47.525	141.705	353.662	211.073
86.3773	48.8	127.693	342.743	208.193
98.7775	47.1583	122.51	332.122	202.008
101.656	49.4183	122.423	335.667	201.563
104.535	49.0083	122.76	334.573	200.312
107.413	49.795	123.793	334.958	207.697
110.291	53.815	125.365	340.265	211.258
113.169	52.5167	128.305	340.388	216.845
116.048	51.0317	129.6	342.612	222.457
