# Supplementary material for: Adventitious carbon breaks symmetry in oxide contact electrification
Source: Nature. 2026 Mar 18;651(8106):626–31. doi: 10.1038/s41586-025-10088-w (PMC12999465; doi:10.1038/s41586-025-10088-w)
Supplement: Supplementary file 6 — Source Data Fig. 4 [file 41586_2025_10088_MOESM6_ESM.xlsx]

## Sheet: FIG4
	Alumina sphere on alumina plate				Alumina sphere on silica plate				Alumina sphere on zirconia plate				Silica sphere on silica plate				Spinel sphere on alumina plate				Spinel sphere on silica plate				Spinel sphere on zirconia plate				Zirconia sphere on silica plate				Zirconia sphere on zirconia plate
	Before bake		After bake (sphere)		Before bake		After bake (sphere)		Before bake		After bake (sphere)		Before bake		After bake (sphere)		Before bake		After bake (sphere)		Before bake		After bake (sphere)		Before bake		After bake (sphere)		Before bake		After bake (sphere)		Before bake		After bake (plate)
Bounces	<Q> (Me)	stdev Q (Me)	<Q> (Me)	stdev Q (Me)	<Q> (Me)	stdev Q (Me)	<Q> (Me)	stdev Q (Me)	<Q> (Me)	stdev Q (Me)	<Q> (Me)	stdev Q (Me)	<Q> (Me)	stdev Q (Me)	<Q> (Me)	stdev Q (Me)	<Q> (Me)	stdev Q (Me)	<Q> (Me)	stdev Q (Me)	<Q> (Me)	stdev Q (Me)	<Q> (Me)	stdev Q (Me)	<Q> (Me)	stdev Q (Me)	<Q> (Me)	stdev Q (Me)	<Q> (Me)	stdev Q (Me)	<Q> (Me)	stdev Q (Me)	<Q> (Me)	stdev Q (Me)	<Q> (Me)	stdev Q (Me)
0	-0.000818266	0.000556783	0.00120617	0.00430172	0.00417105	0.00941717	-0.00126182	0.00373568	-0.000969904	0.000656357	-4.20669e-06	0.00154517	-0.00129463	0.000638931	-0.00126269	0.000474266	-0.00139772	0.000537244	-0.00072086	0.000453957	-0.0089015	0.00275037	-0.00105994	0.00125393	-4.70611e-05	0.000326899	0.000852876	0.000922894	0.00438441	0.0016982	0.00177058	0.00199127	0.00153114	0.00675023	-0.00040739	0.0157084
1	0.0172165	0.0222058	-0.119388	0.124149	0.0374803	0.0674373	-0.0988544	0.0877307	0.0169183	0.0109527	-0.00791044	0.0120269	0.142165	0.078068	-0.166655	0.0894304	-0.00215243	0.00136857	0.00357353	0.00194405	0.341177	0.239028	-0.368686	0.223835	0.00780443	0.012289	-0.0150088	0.0222744	0.0248292	0.0368197	-0.0267446	0.0514065	-0.00615603	0.0113931	0.00731499	0.0464181
2	0.0219401	0.0239331	-0.14894	0.0999484	0.0894185	0.134295	-0.243517	0.144576	0.0361187	0.0246904	-0.0191674	0.017618	0.236912	0.200144	-0.274498	0.160509	-0.00130546	0.00293022	0.00486392	0.00230366	0.651498	0.399756	-0.469099	0.238958	0.0152784	0.0132982	-0.0242696	0.0191937	0.0284732	0.0800674	-0.0531664	0.043477	-0.0151008	0.0159536	0.0223642	0.0619922
3	0.0386446	0.0326917	-0.214623	0.0954976	0.108545	0.1788	-0.355849	0.210668	0.0456834	0.0295525	-0.0286403	0.0297568	0.325802	0.227464	-0.392893	0.189799	-0.00343009	0.00511684	0.00911851	0.00659161	0.980763	0.407278	-0.577171	0.252102	0.0270786	0.0161181	-0.0326538	0.0176073	0.0652485	0.124028	-0.0843718	0.0617259	-0.0262088	0.0325966	0.0322419	0.0392394
4	0.0585218	0.0462399	-0.296465	0.139638	0.160717	0.200077	-0.471851	0.182377	0.0639524	0.0353783	-0.0391168	0.032589	0.51507	0.184054	-0.503784	0.260343	-0.00475681	0.00391482	0.0112088	0.00790024	1.29407	0.542723	-0.806172	0.443033	0.039651	0.0198793	-0.0387688	0.0251484	0.0836256	0.14492	-0.138172	0.0714229	-0.0450353	0.0346498	0.0454812	0.0603453
5	0.0733767	0.0573934	-0.377729	0.140409	0.176314	0.224236	-0.580748	0.167492	0.0822271	0.0482002	-0.0397811	0.0255018	0.669702	0.228211	-0.677501	0.305911	-0.00674669	0.00747775	0.0138869	0.00860891	1.53415	0.60494	-1.03371	0.570354	0.0493131	0.0274751	-0.0551101	0.0206534	0.124722	0.112606	-0.146203	0.103089	-0.0546287	0.0408347	0.0440225	0.0639878
6	0.0653013	0.062354	-0.458736	0.121215	0.213117	0.234959	-0.66672	0.223914	0.0925276	0.0585398	-0.0566395	0.0431918	0.772093	0.306536	-0.768804	0.443326	-0.00861936	0.00860589	0.0127397	0.00942929	1.79555	0.69847	-1.25372	0.689038	0.0531181	0.0260496	-0.076193	0.0281284	0.139603	0.0880752	-0.184154	0.1334	-0.0703113	0.0399957	0.0566314	0.0647747
7	0.0761368	0.0650691	-0.493858	0.238921	0.237587	0.25323	-0.829589	0.208882	0.103739	0.0733857	-0.0621892	0.0370568	0.892404	0.31847	-0.978648	0.361449	-0.0120173	0.0110547	0.0131107	0.00866995	2.037	0.817491	-1.4419	0.691036	0.0587886	0.0301903	-0.0811864	0.0368577	0.134329	0.108041	-0.23026	0.135333	-0.0719241	0.0569679	0.06331	0.0425743
8	0.0757205	0.0618341	-0.630191	0.144595	0.254605	0.288039	-0.890472	0.283215	0.115333	0.0694193	-0.0656008	0.0402235	1.02698	0.309474	-1.07509	0.387702	-0.0143432	0.00985907	0.0141155	0.00970794	2.25044	0.865684	-1.56034	0.811851	0.064675	0.0350542	-0.0920104	0.0301242	0.195369	0.0707536	-0.210229	0.183863	-0.090465	0.0490945	0.0671589	0.0871937
9	0.081355	0.064912	-0.734298	0.12761	0.280154	0.296515	-1.0084	0.332237	0.12548	0.0671559	-0.0695974	0.0420682	1.1545	0.300744	-1.13402	0.389088	-0.0153007	0.0113562	0.0153919	0.00886271	2.44573	0.896301	-1.44547	0.674564	0.0786052	0.0335848	-0.113554	0.0408253	0.232291	0.123435	-0.268063	0.168009	-0.0986704	0.0623975	0.07622	0.0805118
10	0.0897337	0.0651791	-0.653136	0.313793	0.29833	0.290867	-1.11108	0.346493	0.136339	0.066753	-0.0804947	0.0521051	1.20749	0.29056	-1.31625	0.437523	-0.0150775	0.0117523	0.0153237	0.00748891	2.64472	0.985694	-1.50062	0.676622	0.0833176	0.0339078	-0.105393	0.0474121	0.231794	0.146119	-0.27618	0.21094	-0.122949	0.0779379	0.0934242	0.0862974
